# Supplementary material for: The relationship between screen time, screen content for children aged 1-3, and the risk of ADHD in preschools
Source: PLoS One. 2025 Apr 23;20(4):e0312654. doi: 10.1371/journal.pone.0312654 (PMC12017831; doi:10.1371/journal.pone.0312654)
Supplement: S1 Data — (XLSX) [file pone.0312654.s001.xlsx]

## Sheet: Minimal_Data_Set_for_ADHD
ID	The name of the kindergarten	screen time （0=0 mins/d 1=1~60 mins/d 2=61~120 mins/d 3=>120 mins/d）	screen content （1=Educational videos 2=Cartoon videos 3=Interactive videos）	children's age	Gender (1=Boy 2=Girl)	Parental marital status （1=Married 2=Remarried/Divorced/Widowed）	Maternal education level （1=Junior high school or lower 2=High school 3=College 4=Master’s degree or above）	Paternal education level （1=Junior high school or lower 2=High school 3=College 4=Master’s degree or above）	Monthly household income （1=≤¥10,000 2=¥10,000–20,000 3=¥20,000–30,000 4=¥30,000–40,000 5=＞¥40,000）	Single-child status (0=No 1=Yes)	ADHD risk (0=Normal group，1=Risk group)
00001	K001	1	1	4.19452	1	1	3	3	5	0	0
00002	K001	1	2	4.21644	1	1	3	2	5	1	0
00003	K001	1	1	4.0274	1	1	3	3	5	0	1
00004	K001	0	2	4.20548	1	1	3	4	5	1	1
00005	K001	1	1	4.14247	1	1	3	3	2	1	0
00006	K001	1	1	4.2137	1	1	4	4	5	0	0
00007	K001	0	1	4.30685	2	1	3	3	3	1	0
00008	K001	1	1	4.29589	2	1	3	3	3	0	0
00009	K001	1	1	4.19178	2	1	3	1	3	1	0
00010	K001	1	1	4.06301	2	1	3	3	5	0	0
00011	K001	0	1	4.27123	2	1	2	2	2	1	0
00012	K001	1	1	4.24658	2	1	3	3	4	1	0
00013	K001	1	1	4.09041	2	1	3	3	4	1	0
00014	K001	1	1	4.13973	2	1	3	3	5	0	0
00015	K001	1	1	4.32329	1	1	3	3	2	0	0
00016	K001	2	1	4.34247	1	1	3	3	2	0	1
00017	K001	0	1	4.13699	1	1	3	3	3	0	0
00018	K001	1	1	4.26301	1	1	3	3	2	1	0
00019	K001	2	3	4.07945	1	1	3	3	5	1	0
00020	K001	1	1	4.12877	1	1	3	3	4	0	0
00021	K001	1	1	4.32877	1	1	3	3	3	0	0
00022	K001	1	1	4.19452	2	1	2	3	2	1	0
00023	K001	2	1	4.23288	2	1	3	3	3	0	0
00024	K002	1	1	4.30137	1	1	3	3	2	1	0
00025	K002	1	2	4.33973	1	1	3	3	4	0	1
00026	K002	1	1	4.12055	1	1	3	3	3	0	1
00027	K002	1	1	4.04384	1	1	3	1	2	1	0
00028	K002	1	2	4.11233	2	1	3	3	3	0	0
00029	K002	1	2	4.07123	2	1	3	3	1	0	1
00030	K002	1	1	4.25753	2	1	3	3	2	1	0
00031	K002	1	2	4.07397	1	1	2	3	3	0	0
00032	K002	1	2	4.17534	1	1	3	3	3	0	0
00033	K002	0	1	4.26301	1	1	2	2	3	1	0
00034	K002	1	1	4.01096	1	1	1	1	1	1	0
00035	K002	1	1	4.29589	1	1	3	3	4	0	0
00036	K002	1	1	4.26027	2	1	3	3	2	0	0
00037	K002	1	1	4.31507	2	1	3	3	3	0	1
00038	K002	1	1	4.25753	2	1	3	2	2	1	0
00039	K002	1	1	5.29589	1	1	3	3	2	1	0
00040	K002	1	2	4.38904	1	1	3	4	4	0	1
00041	K002	1	2	5.0411	1	1	4	3	5	1	0
00042	K002	1	1	4.53425	1	1	3	3	3	1	0
00043	K002	0	1	4.40822	1	1	3	4	1	1	0
00044	K002	1	1	5.13699	1	1	3	3	3	1	0
00045	K002	1	1	4.80548	1	1	3	3	4	1	0
00046	K002	1	1	5.20548	1	1	3	3	2	1	1
00047	K002	1	1	5.06575	1	1	3	3	2	1	0
00048	K002	1	1	5.27945	1	1	3	3	2	1	0
00049	K002	1	2	4.63014	1	1	3	2	3	1	0
00050	K002	0	1	5.10411	1	1	3	3	3	0	0
00051	K002	1	1	5.07671	2	1	3	3	3	1	0
00052	K002	1	1	5.24932	2	1	3	4	4	1	0
00053	K002	1	1	4.58082	2	1	3	3	4	0	1
00054	K002	1	2	4.59452	2	1	3	3	4	0	0
00055	K002	1	1	4.34795	2	1	3	3	5	1	0
00056	K002	1	1	5	2	1	3	3	5	1	0
00057	K002	1	1	4.77808	2	1	3	3	3	0	0
00058	K002	1	1	5.27945	2	1	3	3	2	1	0
00059	K002	1	1	5.01918	2	1	3	3	2	1	0
00060	K002	1	1	5.21096	2	1	3	3	2	1	0
00061	K002	1	2	4.69589	2	2	2	3	3	0	1
00062	K002	1	1	5.16986	2	1	3	3	2	0	0
00063	K002	1	1	4.46027	2	1	3	3	4	1	0
00064	K002	1	2	5.23288	2	1	2	3	2	1	0
00065	K002	1	1	5.30137	2	2	3	1	2	1	0
00066	K002	1	1	5.29589	2	1	3	3	2	1	0
00067	K002	1	2	5.01644	2	1	4	4	5	0	0
00068	K002	1	2	4.74521	1	1	4	3	5	1	0
00069	K002	0	2	4.47945	1	1	3	4	5	1	0
00070	K002	1	1	5.04932	1	1	4	4	4	0	0
00071	K002	1	2	5.00274	2	1	3	3	5	1	0
00072	K002	1	1	5.13425	2	1	3	3	4	1	1
00073	K002	2	1	4.70137	1	1	3	3	3	1	1
00074	K002	2	1	4.78082	1	1	3	3	3	0	1
00075	K002	2	1	4.49315	1	1	3	3	5	1	0
00076	K002	1	1	5	1	1	4	4	3	0	0
00077	K002	1	1	5.26849	1	1	3	3	2	1	0
00078	K002	1	2	4.70959	2	1	3	3	3	1	0
00079	K002	1	2	4.74521	2	1	3	3	5	1	0
00080	K002	1	1	4.55342	2	1	3	3	2	1	0
00081	K002	0	1	4.50959	2	1	3	3	2	1	0
00082	K002	1	2	4.78356	1	1	3	3	3	1	0
00083	K002	1	2	5.10137	2	1	3	3	5	1	0
00084	K002	1	1	4.56986	1	1	3	3	3	1	1
00085	K002	1	2	5.19726	2	1	2	3	2	1	1
00086	K002	0	1	5.27123	2	1	3	3	2	1	0
00087	K002	1	1	4.6	1	1	3	3	4	1	0
00088	K002	1	1	5.06027	1	1	3	2	2	1	0
00089	K002	1	1	4.91507	1	1	3	2	3	1	0
00090	K001	1	1	4.55616	2	1	3	2	2	0	0
00091	K001	1	2	4.43562	1	1	3	4	4	1	0
00092	K001	1	1	5.01918	2	1	3	3	5	1	0
00093	K001	1	2	5.26849	1	1	3	3	5	1	0
00094	K001	0	1	4.47397	2	1	3	3	5	1	0
00095	K001	1	1	5.23014	1	1	3	3	5	0	0
00096	K001	2	1	4.87945	1	1	3	1	5	1	0
00097	K001	0	1	5.32329	1	1	3	3	3	1	0
00098	K001	1	2	5.12877	1	1	3	3	4	1	0
00099	K001	1	2	4.46849	2	1	3	3	3	1	0
00100	K001	1	1	4.36164	1	2	3	3	2	0	0
00101	K001	1	2	5.1589	2	1	3	3	4	1	0
00102	K001	1	2	4.40822	2	1	2	3	2	1	0
00103	K001	1	2	5.01096	2	2	3	3	3	1	0
00104	K001	1	1	5.24384	2	1	2	3	4	0	0
00105	K001	0	1	5.20274	2	2	2	3	5	1	0
00106	K001	1	1	4.53699	2	1	3	3	4	1	0
00107	K001	1	1	4.87945	1	1	3	3	3	0	0
00108	K001	0	1	4.96986	1	1	3	4	3	1	0
00109	K001	1	1	4.84384	1	1	3	3	5	0	0
00110	K001	1	1	4.9589	2	1	3	3	2	1	0
00111	K001	1	2	4.64384	1	1	3	3	5	0	0
00112	K001	0	1	5.0274	1	1	3	3	4	0	0
00113	K001	1	2	5.21918	1	1	3	2	2	1	0
00114	K001	1	1	4.59726	1	1	3	3	4	1	0
00115	K001	2	2	4.87945	2	1	3	3	3	1	1
00116	K001	0	1	4.81096	1	1	3	3	2	1	0
00117	K001	1	1	5.12329	2	1	3	3	2	1	0
00118	K001	0	1	4.52055	2	1	3	2	1	0	0
00119	K001	0	1	4.44932	2	1	3	3	1	1	0
00120	K001	1	2	5.12055	1	1	3	3	2	1	0
00121	K001	0	1	4.67123	2	1	3	3	4	1	0
00122	K001	0	1	4.77534	2	1	3	4	5	0	0
00123	K001	1	1	4.79726	2	1	3	3	3	1	0
00124	K001	0	1	4.87671	2	1	3	3	4	1	0
00125	K001	0	1	5.02192	1	1	3	3	5	1	0
00126	K001	2	2	4.71233	2	1	3	3	3	1	1
00127	K001	1	1	4.39452	2	1	3	3	3	0	0
00128	K001	0	1	4.90685	1	1	3	3	3	1	0
00129	K001	1	1	5.15616	1	1	3	3	4	0	0
00130	K001	1	1	5.08493	1	1	3	3	2	0	0
00131	K001	1	1	5.2411	2	1	3	3	3	0	0
00132	K001	1	1	4.96986	2	1	3	3	2	1	0
00133	K001	1	2	5.01644	2	1	3	3	2	1	0
00134	K001	1	1	5.03288	2	1	3	3	3	1	0
00135	K001	1	1	5.33151	1	1	3	3	4	1	0
00136	K001	1	1	4.90137	1	1	3	3	3	1	0
00137	K001	1	2	4.8137	1	1	3	3	2	0	0
00138	K001	3	3	4.73425	2	1	3	3	3	1	0
00139	K001	0	1	4.80548	1	1	3	3	1	1	0
00140	K001	1	1	4.40274	2	1	3	3	1	1	0
00141	K001	1	2	5.10411	1	1	3	3	3	0	0
00142	K001	1	2	5.21096	1	1	2	3	2	0	1
00143	K001	1	1	4.63288	2	1	3	3	4	1	0
00144	K001	0	1	5.23562	1	1	3	2	5	1	0
00145	K001	1	1	5.24932	1	1	3	3	4	1	0
00146	K001	0	1	4.8137	1	1	3	3	5	0	0
00147	K001	1	1	5.22192	1	1	2	1	1	0	0
00148	K001	0	1	5.1863	2	1	3	2	3	0	0
00149	K001	1	1	4.77534	1	1	3	3	2	1	0
00150	K001	1	1	4.39726	1	1	2	3	5	1	0
00151	K002	1	2	5.34795	2	1	3	3	3	1	0
00152	K002	0	1	5.76438	2	1	2	3	2	1	0
00153	K002	1	1	5.5589	2	1	3	3	4	1	0
00154	K002	1	1	5.74521	2	1	3	3	2	1	0
00155	K002	1	1	5.46575	2	1	3	2	2	1	0
00156	K002	1	1	5.63562	2	1	3	3	3	1	0
00157	K002	0	1	6.14795	1	1	3	3	4	1	0
00158	K002	1	1	5.9589	2	1	3	3	3	1	0
00159	K002	0	1	5.99452	2	1	3	3	2	1	0
00160	K002	1	1	5.84658	2	1	3	3	4	1	0
00161	K002	0	2	5.87945	2	1	3	3	2	1	0
00162	K002	1	1	5.37534	2	1	3	3	5	0	0
00163	K002	1	1	6.0274	1	1	3	2	1	1	0
00164	K002	1	1	6.15068	1	1	3	3	3	1	0
00165	K002	1	2	5.48219	1	1	3	3	2	1	0
00166	K002	1	2	5.79178	1	1	2	3	2	1	0
00167	K002	1	1	5.52877	1	1	3	3	1	1	0
00168	K002	1	1	5.88767	1	1	3	3	2	0	0
00169	K002	0	2	5.40822	1	1	2	3	2	1	0
00170	K002	2	2	5.97808	1	1	3	2	1	1	0
00171	K002	1	1	5.36438	1	1	3	3	2	0	0
00172	K002	0	1	5.4	1	1	3	3	5	1	0
00173	K002	0	1	5.64384	1	1	3	2	2	1	0
00174	K002	1	2	5.60548	1	1	2	2	1	0	0
00175	K002	1	1	6.09589	1	1	1	1	3	1	0
00176	K002	1	2	6.15616	1	1	3	3	2	1	0
00177	K002	1	1	5.60274	1	1	1	1	5	1	0
00178	K002	1	1	6.6	1	1	3	3	3	1	0
00179	K002	1	2	6.24384	1	1	3	3	3	0	0
00180	K002	1	1	5.87671	1	1	2	2	4	1	0
00181	K002	0	2	5.94521	2	1	2	4	4	1	0
00182	K002	2	1	6.13973	2	1	3	2	2	1	1
00183	K001	2	2	6.20548	2	1	3	3	2	1	0
00184	K001	1	1	5.80822	2	1	3	3	2	0	0
00185	K001	1	1	6.07945	2	1	2	2	4	1	0
00186	K001	1	3	5.86301	2	1	3	3	2	0	0
00187	K001	1	1	5.65753	2	1	3	3	3	0	0
00188	K001	1	1	5.20548	2	1	3	1	2	1	0
00189	K001	1	1	5.8274	2	1	3	3	3	1	0
00190	K001	1	2	6.28219	2	1	2	3	5	1	0
00191	K001	1	1	5.37534	2	1	3	4	3	0	0
00192	K001	1	1	5.86575	1	1	3	3	5	1	0
00193	K001	1	1	5.4411	2	1	3	3	2	0	0
00194	K001	1	1	5.60822	2	1	3	3	4	0	0
00195	K001	1	1	5.76986	1	1	3	3	2	1	0
00196	K001	1	1	5.53973	1	1	3	1	5	1	0
00197	K001	2	1	6.28493	1	1	3	3	5	0	0
00198	K001	1	1	5.39178	1	1	3	3	3	1	0
00199	K001	1	2	6.17808	1	1	3	3	3	0	0
00200	K001	1	1	6.32877	1	1	3	3	3	1	0
00201	K001	0	1	6.04658	1	1	3	3	5	0	0
00202	K001	1	2	5.53425	2	1	3	4	3	1	0
00203	K001	1	2	5.53973	2	1	3	3	3	0	0
00204	K001	0	1	5.36164	2	1	2	3	2	1	0
00205	K001	1	1	5.40274	2	1	3	3	5	0	1
00206	K001	1	2	5.62192	2	1	3	3	3	0	0
00207	K001	1	1	5.79178	1	1	3	3	2	0	0
00208	K001	1	1	5.73425	1	1	3	4	2	1	0
00209	K001	1	2	5.91233	2	1	3	3	2	1	0
00210	K001	1	1	5.41096	1	1	3	3	5	0	1
00211	K001	1	2	6.30137	1	1	2	2	2	1	1
00212	K001	1	1	6	2	1	3	2	2	1	0
00213	K002	0	2	5.66575	2	1	3	3	3	1	1
00214	K002	0	1	5.56712	2	1	3	3	2	0	0
00215	K002	1	1	5.84932	2	1	3	3	3	0	0
00216	K002	1	2	5.23836	2	1	3	3	2	1	0
00217	K002	1	1	5.33699	2	1	3	3	2	0	0
00218	K002	1	1	6.18082	2	1	3	3	1	1	0
00219	K002	1	1	5.35616	2	1	3	3	3	1	0
00220	K002	0	2	5.86575	2	1	3	3	2	1	1
00221	K002	0	2	5.53425	2	1	3	4	4	1	0
00222	K002	1	1	6.12603	1	1	3	2	5	0	0
00223	K002	1	2	5.68219	1	1	3	3	5	0	0
00224	K002	1	1	6.1589	1	1	2	3	2	1	0
00225	K002	0	1	5.45753	1	1	3	3	4	1	0
00226	K002	0	1	6.0274	1	1	3	3	5	0	0
00227	K002	1	1	5.77808	1	1	2	3	4	0	0
00228	K002	1	1	5.56712	1	1	1	1	4	0	0
00229	K002	1	1	5.70685	1	1	3	2	2	1	0
00230	K003	0	1	5.62192	1	1	2	2	1	0	1
00231	K003	1	1	5.51507	1	1	3	4	3	0	0
00232	K003	1	2	5.49589	1	1	3	3	5	0	0
00233	K003	1	1	6.41918	1	1	3	3	3	1	0
00234	K003	1	1	5.61644	1	1	3	3	3	0	0
00235	K003	1	2	5.93973	2	1	3	3	3	1	0
00236	K003	1	2	6.29589	2	1	3	2	3	0	0
00237	K003	1	1	5.73425	2	1	3	3	4	0	0
00238	K003	1	1	5.41096	2	1	3	3	5	0	1
00239	K003	1	1	6.03836	2	1	3	3	5	0	1
00240	K003	1	1	5.70959	2	1	3	3	3	0	0
00241	K003	1	1	5.8411	2	1	3	2	5	1	1
00242	K003	1	2	5.65479	2	1	3	3	3	1	1
00243	K003	0	1	5.52877	2	2	3	3	1	0	0
00244	K003	1	2	6.15616	2	1	3	3	2	1	0
00245	K003	1	2	6.08493	2	1	3	3	4	0	0
00246	K003	1	1	5.83288	2	1	3	3	2	0	0
00247	K003	0	1	5.57534	1	1	3	3	3	1	0
00248	K003	1	1	6.04658	2	2	2	3	4	0	0
00249	K003	0	1	5.74247	2	1	2	3	1	1	0
00250	K003	1	2	5.86849	2	1	3	3	3	1	0
00251	K003	1	1	6.16986	1	1	2	3	2	0	0
00252	K003	1	1	6.28493	1	2	2	3	2	1	0
00253	K003	0	1	5.75342	1	1	3	3	2	0	0
00254	K003	1	1	6.18904	1	1	3	2	2	1	0
00255	K003	2	2	5.92877	2	1	3	3	3	1	0
00256	K003	1	2	5.64658	2	1	3	3	2	0	0
00257	K003	1	1	5.92877	1	1	3	3	3	1	1
00258	K003	1	1	6.23836	1	1	3	3	2	1	0
00259	K003	1	1	5.51507	1	1	3	3	2	0	0
00260	K003	1	2	5.5589	1	1	2	2	3	0	0
00261	K003	1	1	5.64932	2	1	1	3	1	1	1
00262	K003	1	1	5.00822	2	1	1	2	2	1	0
00263	K003	1	1	5.47671	1	1	3	2	2	1	0
00264	K003	1	2	5.43562	1	1	3	3	4	1	0
00265	K003	1	1	5.13973	1	1	3	3	5	0	0
00266	K003	1	1	5.93151	2	1	3	3	5	1	0
00267	K003	0	1	6.03288	2	1	3	3	3	1	1
00268	K003	1	1	5.47671	2	1	3	3	1	0	0
00269	K003	1	2	5.83288	1	1	3	3	5	0	0
00270	K003	1	2	6.04932	1	1	3	3	5	0	0
00271	K003	1	2	5.52877	1	1	3	4	5	1	0
00272	K003	1	1	6.11507	1	1	4	3	5	0	0
00273	K003	1	1	5.89041	2	1	2	2	2	0	0
00274	K003	1	2	4.7589	2	1	3	3	4	0	0
00275	K003	1	2	5.96438	1	1	3	2	2	0	0
00276	K003	1	1	5.96164	2	1	3	3	2	1	0
00277	K003	1	2	5.92603	1	1	3	2	1	1	1
00278	K003	1	1	5.96438	2	1	3	2	4	0	0
00279	K003	1	1	4.65753	2	1	3	3	3	0	0
00280	K003	1	1	4.92603	2	1	3	3	2	1	0
00281	K003	0	1	5.26575	2	1	3	3	4	1	0
00282	K003	1	1	4.69041	2	1	3	3	5	0	0
00283	K003	1	2	4.61644	2	1	2	1	2	1	0
00284	K003	1	1	5.1589	2	1	3	3	1	0	1
00285	K003	1	2	4.42466	2	1	3	3	2	0	0
00286	K003	1	1	4.60274	2	1	2	3	2	0	0
00287	K003	1	1	4.41096	2	1	3	3	3	0	0
00288	K003	1	3	5.11781	2	1	3	3	2	0	1
00289	K003	0	1	5.34247	1	1	3	3	2	1	0
00290	K003	2	1	4.72877	1	1	3	3	2	0	0
00291	K003	1	1	4.41096	1	1	3	3	3	0	0
00292	K003	1	1	4.98904	1	1	3	3	2	0	0
00293	K003	1	1	4.7863	1	1	3	3	2	0	0
00294	K003	1	2	4.84658	1	1	2	3	2	0	0
00295	K003	2	2	4.76164	1	1	3	3	4	1	0
00296	K003	1	1	5.15342	1	1	3	3	2	0	0
00297	K003	1	1	4.8411	1	1	3	3	2	1	0
00298	K003	1	2	4.47397	1	1	3	3	3	0	0
00299	K003	1	1	4.50137	1	1	3	3	3	0	0
00300	K003	2	2	5.21096	1	1	2	3	5	0	0
00301	K003	1	2	4.94247	2	1	3	3	3	1	1
00302	K003	2	1	4.90685	2	1	3	3	3	0	0
00303	K003	0	2	5.13699	2	1	3	2	1	0	0
00304	K003	1	3	4.70685	2	1	3	3	4	0	1
00305	K003	1	2	4.5589	2	1	3	3	3	0	1
00306	K003	1	1	4.38904	2	1	3	3	2	1	1
00307	K003	1	1	4.85479	2	1	3	3	4	1	0
00308	K003	1	1	4.69315	2	1	3	3	3	1	1
00309	K003	1	2	4.48767	2	1	2	3	4	0	0
00310	K003	1	1	4.67945	2	1	3	3	3	1	1
00311	K003	0	2	4.66849	2	1	3	3	4	0	0
00312	K003	1	1	5.0274	2	1	3	3	3	0	0
00313	K003	1	1	4.95616	2	1	3	3	4	0	0
00314	K003	1	1	4.49863	2	1	2	3	2	1	0
00315	K003	1	1	5.1589	2	1	3	3	3	0	0
00316	K003	1	1	5.1863	1	1	3	3	3	1	0
00317	K003	2	2	4.69863	1	1	3	3	4	0	1
00318	K003	1	1	5.28767	1	1	3	3	3	0	0
00319	K003	1	1	4.53425	1	1	3	3	4	1	1
00320	K003	0	1	5.05479	1	1	3	3	2	1	0
00321	K003	1	1	4.71781	1	1	3	3	2	0	0
00322	K003	1	1	4.40548	1	1	3	3	3	1	0
00323	K003	1	1	4.92877	1	1	2	3	4	1	0
00324	K003	1	2	5.18082	1	1	3	3	3	1	1
00325	K003	1	2	4.65753	1	1	2	3	2	0	0
00326	K003	0	1	5.02466	1	1	3	3	2	1	0
00327	K003	1	1	5.17808	1	1	3	3	1	0	1
00328	K003	1	1	4.38356	2	1	2	3	1	0	0
00329	K003	1	1	5.19178	2	1	3	3	4	0	0
00330	K003	1	2	5.29863	2	1	2	3	1	1	0
00331	K003	1	2	5.18904	1	1	2	3	1	0	0
00332	K003	1	1	4.5726	1	1	2	3	5	1	0
00333	K003	1	1	4.46575	1	1	3	3	5	0	0
00334	K003	1	1	4.53973	1	1	3	3	4	0	0
00335	K003	1	3	4.70411	1	1	3	2	2	0	1
00336	K003	1	2	5.02192	1	1	3	3	4	0	0
00337	K003	1	2	4.77808	1	1	4	4	5	1	0
00338	K003	1	2	4.54795	1	1	3	3	2	0	0
00339	K003	1	1	5.07945	2	1	4	4	5	0	0
00340	K003	2	2	5.13699	2	1	3	2	5	1	0
00341	K003	1	2	4.78082	2	1	3	2	2	0	0
00342	K003	0	1	4.44658	2	1	3	3	4	1	0
00343	K003	1	1	4.50411	2	1	3	3	5	0	1
00344	K003	1	2	4.45479	2	1	3	2	4	1	0
00345	K003	1	1	4.52877	2	1	3	2	4	0	0
00346	K003	0	2	4.96438	2	1	3	3	3	0	0
00347	K003	1	1	4.66575	2	1	3	3	4	0	0
00348	K003	1	1	4.70137	2	1	3	3	3	0	0
00349	K003	1	1	5.08219	2	1	1	3	5	0	0
00350	K003	0	1	4.42466	1	1	2	2	3	1	0
00351	K003	1	1	5.16712	1	1	3	3	2	1	0
00352	K003	1	2	4.99726	1	1	2	3	1	1	0
00353	K003	1	2	4.94247	1	1	2	3	3	1	0
00354	K003	1	1	4.72055	2	1	2	2	5	1	0
00355	K003	0	1	4.75068	1	1	4	3	5	1	0
00356	K003	1	1	5.1726	1	1	3	3	3	0	0
00357	K003	1	2	5.34247	1	1	2	3	3	1	0
00358	K003	1	1	4.44658	1	1	3	4	4	0	0
00359	K003	1	2	4.77808	1	1	1	2	3	1	0
00360	K003	1	1	5.14247	1	1	3	3	4	0	0
00361	K003	1	2	4.46027	1	1	3	3	3	0	0
00362	K003	1	1	4.4274	1	1	3	3	4	0	0
00363	K003	1	1	4.89589	1	1	3	3	4	1	0
00364	K003	1	1	4.46301	2	1	3	3	3	0	0
00365	K003	1	1	5.06301	2	1	3	3	3	0	0
00366	K003	1	1	5.1726	2	1	3	3	1	0	0
00367	K003	1	1	5.06301	2	1	3	3	5	1	0
00368	K003	1	1	4.41644	2	1	3	3	4	0	0
00369	K003	1	2	5.26027	2	2	3	2	3	0	0
00370	K003	2	1	4.31233	2	1	3	3	4	0	0
00371	K003	3	1	4.28767	2	1	3	3	4	1	0
00372	K003	1	1	4.06301	2	1	3	2	2	1	0
00373	K003	3	1	4.18082	2	1	3	2	5	1	0
00374	K003	1	1	4.26849	1	1	4	3	3	0	0
00375	K003	1	1	4.11233	2	1	3	3	4	0	0
00376	K003	2	1	4.00822	2	1	3	3	1	1	1
00377	K003	1	1	6.64658	2	1	3	3	3	1	0
00378	K003	1	1	4.16438	2	1	3	3	5	1	0
00379	K003	1	2	4	1	1	3	3	5	0	0
00380	K003	2	2	4.28767	1	1	2	1	3	0	0
00381	K003	3	1	4.16986	1	1	3	3	5	1	1
00382	K003	1	1	4.11233	1	1	2	3	1	1	0
00383	K004	2	2	4	2	1	2	3	4	1	0
00384	K004	2	2	4	1	1	3	3	3	1	0
00385	K004	1	2	4.00274	2	1	3	4	5	1	0
00386	K004	1	1	4.01644	1	1	3	3	1	1	0
00387	K004	1	1	4.0274	1	1	3	3	5	0	0
00388	K004	1	1	4.06575	1	1	3	3	3	0	0
00389	K004	0	1	4.06849	1	1	3	3	4	1	0
00390	K004	1	1	4.09315	2	1	3	4	2	1	1
00391	K004	1	1	4.13699	2	1	3	3	2	1	0
00392	K004	1	2	4.1589	1	1	3	4	5	1	0
00393	K004	0	2	4.16164	2	1	3	3	3	1	0
00394	K004	1	2	4.1726	1	1	4	3	4	0	0
00395	K004	1	1	4.18082	2	1	3	3	4	1	0
00396	K004	1	2	4.20822	2	1	4	4	5	0	0
00397	K004	1	2	4.21096	2	1	3	3	5	0	0
00398	K004	1	1	4.2274	1	1	3	4	4	0	0
00399	K004	1	2	4.2411	1	1	3	3	4	0	0
00400	K004	1	1	4.27945	2	1	3	3	3	1	0
00401	K004	0	1	4.28767	1	1	3	3	2	1	0
00402	K004	1	2	4.32603	1	2	2	3	2	0	0
00403	K004	1	3	4.32603	1	1	3	3	3	1	0
00404	K004	1	2	4.34247	2	1	3	4	4	0	0
00405	K004	1	2	4.72877	2	1	4	3	3	1	0
00406	K004	2	1	4.28767	1	1	3	3	4	0	0
00407	K004	1	1	4.28767	1	1	3	3	5	1	0
00408	K004	1	1	4.28493	2	1	3	3	3	0	0
00409	K004	1	1	4.26301	1	1	3	3	3	1	0
00410	K004	1	2	4.23014	1	1	3	3	5	1	0
00411	K004	1	1	4.21918	2	1	2	2	3	1	0
00412	K004	1	2	4.21644	2	1	3	4	5	1	0
00413	K004	1	1	4.15342	2	1	3	3	5	1	0
00414	K004	1	2	4.12055	2	1	3	3	5	0	0
00415	K004	1	1	4.01096	2	1	4	3	4	0	0
00416	K004	1	1	4.20274	1	1	3	3	5	1	0
00417	K004	0	1	4.06027	2	1	2	3	5	1	0
00418	K004	0	1	4.06027	2	1	2	3	5	1	0
00419	K004	1	1	4.09315	2	1	3	3	4	1	0
00420	K004	1	2	4.18904	1	1	1	2	2	1	0
00421	K004	1	2	4.24658	1	1	2	3	5	0	0
00422	K004	1	1	4.23014	1	1	3	3	3	1	0
00423	K004	1	2	4.23562	2	1	4	3	2	0	0
00424	K004	1	1	4.20548	1	1	3	3	5	1	0
00425	K004	1	1	4.14795	1	1	3	3	5	1	0
00426	K004	1	1	4.09863	1	1	3	3	3	0	0
00427	K004	1	2	4.17534	1	2	2	3	3	0	0
00428	K004	1	1	4.60548	1	1	3	3	2	0	0
00429	K004	0	1	4.81096	1	1	2	3	4	1	0
00430	K004	1	1	5.13699	1	2	3	3	4	1	0
00431	K004	0	1	4.87945	1	1	2	4	3	1	0
00432	K004	1	1	5.05205	1	1	3	3	4	1	0
00433	K004	1	2	5.13699	1	1	3	4	2	1	0
00434	K004	1	2	5.1589	2	1	3	3	2	1	0
00435	K004	0	1	4.8137	1	1	3	3	5	0	0
00436	K004	1	1	5.24658	1	1	1	1	1	1	1
00437	K004	1	1	5.32329	1	1	3	3	5	0	0
00438	K004	1	1	4.50685	1	1	3	3	4	1	0
00439	K004	1	2	4.82466	1	2	3	3	4	1	0
00440	K004	0	1	4.92329	1	1	3	3	5	0	0
00441	K004	1	1	5.0274	1	1	3	2	4	1	0
00442	K004	2	2	4.37534	1	1	3	2	4	1	1
00443	K004	1	2	5	1	1	3	3	2	1	0
00444	K004	1	2	4.75068	1	1	3	3	5	1	0
00445	K004	1	2	5.23288	1	1	3	3	5	1	0
00446	K004	0	2	5.09041	1	1	3	3	2	1	1
00447	K004	1	2	5.05205	2	1	3	3	3	1	0
00448	K004	2	1	5.1726	2	1	3	3	5	0	0
00449	K004	1	1	4.94521	2	1	3	3	3	0	0
00450	K004	1	1	4.65479	2	1	3	4	5	1	0
00451	K004	1	1	4.56438	2	1	3	3	2	1	0
00452	K004	1	1	5.09863	2	1	3	3	5	1	0
00453	K004	1	1	5.03288	2	1	3	3	4	0	0
00454	K004	1	1	4.93425	2	1	3	3	3	1	0
00455	K004	1	1	4.78356	2	1	3	3	4	1	0
00456	K004	1	1	4.5863	2	1	3	3	5	1	0
00457	K004	1	2	4.34795	2	1	3	3	5	1	0
00458	K004	1	2	4.99726	2	1	4	3	5	0	0
00459	K004	1	1	4.80548	2	1	3	3	3	1	0
00460	K004	2	1	5.08219	2	1	2	3	2	1	0
00461	K004	1	1	4.6411	1	1	3	3	2	1	0
00462	K004	1	1	5.9726	1	1	2	3	5	0	0
00463	K004	1	2	4.65753	1	1	3	3	4	1	0
00464	K004	2	2	4.62466	1	1	3	2	5	1	0
00465	K004	1	1	4.41644	1	1	3	4	5	1	1
00466	K004	1	2	5.21918	1	1	3	3	3	1	0
00467	K004	1	2	5.21918	1	1	3	3	3	1	0
00468	K004	0	1	4.3726	1	1	3	2	4	1	0
00469	K004	1	1	4.52877	1	1	3	3	5	1	0
00470	K004	1	2	5.30959	1	1	4	4	5	0	0
00471	K004	1	2	4.38356	1	1	3	3	4	0	0
00472	K004	0	1	4.41096	1	1	3	3	4	1	0
00473	K004	1	2	5.16164	1	1	3	3	5	0	1
00474	K004	1	1	4.89041	1	1	2	3	4	1	0
00475	K004	1	1	4.9726	1	1	3	3	2	1	0
00476	K004	1	1	4.93151	1	1	3	3	5	1	0
00477	K004	2	1	5.09863	1	1	2	3	5	0	0
00478	K004	0	2	4.86301	1	1	3	3	3	1	0
00479	K004	0	1	4.61644	1	1	3	4	4	1	0
00480	K004	1	1	4.81096	1	1	3	3	4	0	1
00481	K004	1	2	4.95068	2	1	3	3	4	1	0
00482	K004	0	1	4.4	2	1	3	3	3	0	0
00483	K004	0	1	5.12877	2	1	3	3	4	1	0
00484	K004	1	1	5.29041	2	1	3	3	4	0	0
00485	K004	0	1	5.28767	2	1	3	3	3	1	0
00486	K004	1	1	4.45205	2	1	3	3	4	1	0
00487	K004	1	1	5.30685	1	1	3	3	5	1	0
00488	K004	1	2	4.69589	2	1	2	3	5	0	1
00489	K004	1	2	4.41918	2	1	3	3	5	1	0
00490	K004	1	1	5.16986	2	1	3	3	5	0	0
00491	K004	1	1	4.52877	2	1	3	3	3	1	0
00492	K004	1	2	5.11233	2	1	3	3	2	1	0
00493	K004	1	1	5.10411	2	1	3	3	3	1	0
00494	K004	1	1	4.94247	2	1	3	3	5	1	0
00495	K004	0	1	4.3863	2	1	3	4	4	1	0
00496	K004	1	1	4.3589	2	1	3	2	5	1	0
00497	K004	1	1	4.49041	2	1	3	3	3	0	0
00498	K004	0	1	4.83014	1	1	3	3	3	1	0
00499	K004	1	1	4.36986	1	1	3	3	5	1	0
00500	K004	1	1	4.87671	1	1	3	4	5	1	0
00501	K004	1	1	4.66301	1	1	3	3	3	1	0
00502	K004	1	1	4.91781	1	1	3	3	4	1	0
00503	K004	1	1	4.84384	1	1	3	3	2	1	0
00504	K004	2	1	5.25205	1	1	2	2	2	1	0
00505	K004	1	2	5.03836	1	1	3	3	4	1	0
00506	K004	0	1	4.35068	1	1	3	3	5	0	0
00507	K004	1	1	4.46849	1	1	3	3	5	1	0
00508	K004	2	2	5.31233	1	1	3	3	4	1	0
00509	K004	1	2	5.0274	1	1	3	3	3	1	0
00510	K004	1	1	5.33151	1	1	3	3	3	1	0
00511	K004	1	1	4.53699	1	1	3	3	4	0	0
00512	K004	1	2	4.86301	1	1	3	3	3	1	0
00513	K004	0	1	4.72877	1	1	3	3	2	1	0
00514	K004	1	2	4.3726	1	1	3	4	3	1	0
00515	K004	2	1	5.09315	2	1	3	4	4	0	0
00516	K004	0	2	4.44384	2	1	3	3	5	1	0
00517	K004	1	1	4.92055	2	2	3	3	5	1	0
00518	K004	1	1	4.95616	2	1	4	4	5	1	0
00519	K004	1	1	5.13973	2	1	2	3	2	1	0
00520	K004	1	1	5.20822	2	1	3	3	5	0	0
00521	K004	1	2	5.00548	2	1	2	3	3	1	0
00522	K004	1	2	4.6	2	1	4	4	5	0	0
00523	K004	1	1	4.99726	2	1	3	2	5	1	0
00524	K004	1	1	5.16164	2	1	3	3	5	0	0
00525	K004	1	1	5.2274	2	1	3	3	5	0	0
00526	K004	0	1	4.43014	2	1	3	3	5	1	0
00527	K004	1	2	4.67397	2	1	3	3	4	1	0
00528	K004	0	1	4.65753	2	1	2	1	5	1	0
00529	K004	0	1	4.65753	2	1	2	1	5	1	0
00530	K004	0	1	4.39178	2	1	2	3	2	1	0
00531	K004	1	1	5.22192	2	1	3	3	2	1	1
00532	K004	0	1	5.12603	2	1	3	3	2	1	0
00533	K004	1	1	5.36438	1	1	3	3	4	0	1
00534	K004	1	2	5.4	2	1	3	3	3	1	0
00535	K004	1	2	5.41644	1	2	3	3	5	1	0
00536	K004	2	1	5.44658	2	1	3	3	3	1	0
00537	K004	0	1	5.48219	1	1	3	4	5	1	0
00538	K004	1	1	5.50685	2	1	3	4	4	0	0
00539	K004	0	1	5.50959	2	1	3	3	3	1	0
00540	K004	0	1	5.55068	2	1	3	3	4	1	0
00541	K004	0	1	5.57808	2	1	3	3	5	1	0
00542	K004	1	1	5.5863	1	1	3	4	2	1	0
00543	K004	1	1	5.62192	1	1	3	3	5	1	0
00544	K004	0	1	5.64384	1	1	3	3	1	1	0
00545	K004	0	1	5.72877	1	1	3	3	3	1	0
00546	K004	0	1	5.76712	2	1	3	3	5	1	0
00547	K004	0	1	5.78082	1	1	3	3	2	0	0
00548	K004	1	2	5.80548	1	1	3	3	5	0	1
00549	K004	0	1	5.80822	2	1	2	3	5	1	0
00550	K004	1	1	5.82466	2	1	3	3	5	1	0
00551	K004	0	1	5.8274	2	1	3	3	5	1	0
00552	K004	0	1	5.86575	1	1	3	3	5	1	0
00553	K004	1	1	5.96712	1	2	3	3	5	0	0
00554	K004	1	2	5.99452	1	1	3	3	4	0	0
00555	K004	0	1	6.19178	2	1	3	2	5	1	0
00556	K004	0	1	6.19178	1	1	3	2	5	1	0
00557	K004	0	1	5.64658	1	1	3	3	3	0	0
00558	K004	1	1	6.24384	1	1	3	3	3	0	0
00559	K004	2	2	6.25753	1	1	1	3	4	1	0
00560	K004	1	1	5.93973	1	1	3	3	4	1	0
00561	K004	1	1	6.14795	2	1	3	3	3	1	0
00562	K004	0	1	5.6137	1	1	2	3	2	1	0
00563	K004	1	1	5.97534	1	1	3	3	3	1	0
00564	K004	1	2	6.22192	1	1	4	3	4	1	1
00565	K004	1	2	6.1589	1	1	3	4	5	1	0
00566	K004	1	2	5.4274	1	1	3	3	3	1	0
00567	K004	1	1	5.87671	1	2	3	3	3	0	0
00568	K004	1	2	5.45479	1	1	4	4	2	1	0
00569	K004	0	1	6.08219	1	1	3	3	4	0	0
00570	K004	0	1	5.56712	1	1	3	3	3	1	0
00571	K004	1	1	5.58082	1	1	3	3	2	0	0
00572	K004	1	1	6.13699	1	1	3	3	2	1	0
00573	K004	1	2	5.67123	1	1	3	2	4	0	0
00574	K004	1	1	6.23836	1	1	3	3	3	0	0
00575	K004	1	1	5.57534	2	1	1	1	2	1	0
00576	K004	1	2	6.32055	2	1	3	2	5	1	1
00577	K004	1	1	6.06849	2	1	3	3	3	0	0
00578	K004	1	1	5.8411	2	1	3	3	3	1	0
00579	K004	1	2	6.23836	2	1	3	3	4	1	0
00580	K004	1	1	6.06027	2	1	3	3	5	1	0
00581	K004	0	1	6.31781	2	1	2	3	2	1	0
00582	K004	1	2	6.28493	2	1	3	3	4	1	1
00583	K004	0	1	5.59178	2	1	3	4	5	0	1
00584	K004	1	1	5.36438	1	1	3	3	4	1	0
00585	K004	1	1	5.96164	1	1	3	3	3	0	0
00586	K004	1	1	5.43836	1	1	3	3	2	1	0
00587	K004	1	2	5.59452	2	1	3	2	3	1	0
00588	K004	1	1	5.91781	1	1	3	3	4	1	0
00589	K004	1	2	6	1	1	3	3	3	1	0
00590	K004	1	2	5.51233	1	1	3	3	2	1	0
00591	K004	1	1	6.10685	1	1	3	3	3	0	0
00592	K004	1	1	5.70959	1	1	3	4	3	1	0
00593	K004	1	2	5.87123	1	1	3	4	3	1	0
00594	K004	2	2	6.25205	2	1	3	3	4	1	0
00595	K004	1	1	6.21918	1	1	3	3	5	0	0
00596	K004	0	1	6.51233	1	1	3	3	4	0	0
00597	K004	0	1	6.13425	1	1	3	3	4	1	0
00598	K004	0	1	6.04932	2	1	3	3	5	0	0
00599	K004	1	1	6.09863	1	1	3	4	5	0	0
00600	K004	0	1	5.91781	1	1	3	3	2	1	0
00601	K004	1	1	5.69315	1	1	1	1	3	1	0
00602	K004	1	1	6.31781	1	1	3	3	2	0	0
00603	K004	1	1	6.22466	1	1	3	3	3	1	1
00604	K004	1	2	5.48767	1	1	3	3	2	1	1
00605	K004	1	1	5.91781	2	1	3	3	2	0	0
00606	K004	1	1	6.03836	2	1	2	3	2	1	0
00607	K004	0	1	5.85753	2	1	3	1	5	1	0
00608	K004	1	1	6.28219	2	1	3	2	5	1	0
00609	K004	1	2	6.09315	2	1	4	3	3	1	0
00610	K004	1	1	6.54247	2	1	3	3	2	0	1
00611	K004	1	1	5.36164	1	1	3	3	3	1	0
00612	K004	1	1	5.44932	2	1	3	3	5	1	0
00613	K004	1	1	5.41644	2	1	3	3	3	1	0
00614	K004	1	1	6.30959	2	1	3	3	2	0	0
00615	K004	1	1	5.41918	2	1	4	3	4	0	0
00616	K004	1	2	6.03288	1	1	3	2	5	1	0
00617	K004	0	1	6.13699	1	1	3	3	2	1	1
00618	K004	1	1	6.0274	1	1	3	3	5	1	0
00619	K004	1	2	5.36164	1	1	3	3	4	0	0
00620	K004	1	1	6.1589	1	1	3	4	3	0	0
00621	K005	1	1	4	1	1	1	1	2	1	1
00622	K005	2	1	4.13425	1	1	3	3	1	1	0
00623	K005	1	1	4.19726	1	1	1	1	2	0	0
00624	K005	1	1	4.1589	1	1	2	2	1	0	0
00625	K005	1	1	4.0137	1	1	1	1	2	0	0
00626	K005	2	1	4.00548	1	1	3	2	2	0	1
00627	K005	1	2	4.0411	2	1	1	1	1	1	0
00628	K005	1	1	4.16986	2	1	3	4	1	0	0
00629	K005	1	2	4.03014	1	1	1	2	2	1	1
00630	K005	1	1	4.03836	1	2	1	2	1	1	0
00631	K005	0	1	4.21096	2	1	2	3	1	1	0
00632	K005	1	2	5.16986	2	1	3	2	2	0	0
00633	K005	1	1	5.23562	1	1	3	3	2	1	0
00634	K005	1	2	4.43288	1	1	2	3	1	1	0
00635	K005	1	2	4.95342	1	1	2	2	2	0	1
00636	K005	1	2	4.87671	1	1	3	2	3	0	0
00637	K005	0	1	4.79452	1	1	2	2	2	0	1
00638	K005	1	1	4.21644	1	1	3	3	1	0	0
00639	K005	1	1	5.01644	2	1	3	2	2	0	0
00640	K005	1	1	4.61644	1	1	1	2	1	1	0
00641	K005	1	2	4.80822	2	2	3	3	1	0	0
00642	K005	1	1	4.24658	2	1	1	1	2	1	0
00643	K005	1	1	4.87397	2	1	1	1	1	1	1
00644	K005	1	1	4.26027	1	1	1	1	2	0	0
00645	K005	1	1	4.06027	1	1	2	2	2	1	0
00646	K005	0	1	4.10137	1	1	3	2	1	0	1
00647	K005	1	1	5.08493	2	1	2	3	2	1	0
00648	K005	1	2	4.65479	2	1	2	1	2	1	0
00649	K005	2	1	4.3863	2	1	2	2	1	1	0
00650	K005	0	1	4.65479	2	1	2	1	1	1	0
00651	K005	2	2	5.01644	2	1	1	2	1	1	1
00652	K005	1	3	4.18082	2	1	1	3	2	0	0
00653	K005	1	2	4.13151	2	1	1	3	2	1	1
00654	K005	0	1	4.68767	2	1	3	3	1	0	0
00655	K005	1	2	4.80274	2	1	2	1	1	0	0
00656	K005	1	1	4.4274	2	1	2	3	2	1	0
00657	K005	1	2	4.63562	2	1	3	3	2	1	0
00658	K005	1	1	4.59452	2	1	3	3	3	1	1
00659	K005	2	2	4.55616	1	1	3	3	2	1	0
00660	K005	1	1	4.83014	2	1	3	3	2	1	0
00661	K005	2	3	4.59726	2	1	3	2	2	1	1
00662	K005	2	2	5.07945	1	1	1	1	1	1	0
00663	K005	1	1	4.47945	2	1	1	3	1	1	0
00664	K005	1	1	4.72603	2	1	1	2	4	1	0
00665	K005	1	1	4.63836	2	1	3	3	1	0	1
00666	K005	1	2	4.86027	2	1	2	3	2	1	0
00667	K005	0	1	4.28219	1	1	3	3	3	1	0
00668	K005	1	1	4.92877	1	1	1	1	1	0	0
00669	K005	1	1	4.44932	1	1	2	2	1	0	1
00670	K005	1	1	4.17808	1	1	3	1	2	1	0
00671	K005	1	1	4.32877	1	1	3	2	2	1	0
00672	K005	1	2	4.86301	2	1	3	3	3	1	1
00673	K005	0	1	4.29315	1	1	2	3	1	1	1
00674	K005	1	2	4.66849	1	1	2	2	3	0	1
00675	K005	1	1	4.45205	1	1	1	2	2	1	1
00676	K005	2	2	4.27397	1	1	2	2	1	0	0
00677	K005	1	1	4.64384	1	1	1	1	2	1	0
00678	K005	1	1	4.90137	1	1	1	1	1	0	0
00679	K005	1	1	4.9589	2	1	1	1	1	1	0
00680	K005	1	1	4.87123	1	1	2	2	2	1	1
00681	K005	0	1	5	1	1	1	2	3	1	0
00682	K005	1	1	4.01644	2	1	3	3	2	0	0
00683	K005	1	1	4.53973	1	1	1	1	1	0	0
00684	K005	1	1	5.22192	2	1	3	3	2	0	0
00685	K005	1	1	4.72877	1	1	2	2	1	1	0
00686	K005	1	2	4.29863	2	1	2	2	3	1	0
00687	K005	1	2	4.31781	2	1	3	3	2	0	0
00688	K005	1	1	4.51781	2	1	2	2	2	0	0
00689	K005	1	2	4.75342	2	2	1	1	2	0	0
00690	K005	0	1	4.20548	1	1	3	3	2	1	1
00691	K005	1	1	4.64384	1	1	2	3	3	1	1
00692	K005	1	1	4.07123	1	1	2	2	4	1	0
00693	K005	1	1	4.11233	2	1	2	3	2	1	0
00694	K005	1	2	4.59726	2	1	3	1	2	1	1
00695	K005	1	2	4.59726	2	1	3	1	2	1	1
00696	K005	1	2	4.67397	1	1	1	1	1	0	0
00697	K005	1	1	4.63014	1	1	1	2	1	1	1
00698	K005	1	1	4.43836	1	1	2	2	1	1	0
00699	K005	1	2	5.23836	1	1	3	1	4	1	1
00700	K005	1	1	5.11507	1	1	2	2	3	1	0
00701	K005	1	1	5.17808	1	1	1	1	2	0	0
00702	K005	1	1	5.45205	1	1	1	1	2	0	1
00703	K005	0	1	5.07671	1	1	2	3	2	1	1
00704	K005	1	1	5.12603	2	1	3	3	4	0	0
00705	K005	1	2	5.19726	2	1	1	2	1	1	1
00706	K005	1	1	5.75616	2	2	3	3	2	0	0
00707	K005	1	1	5.9589	1	1	3	3	2	0	0
00708	K005	2	2	5.04932	1	1	3	1	2	1	0
00709	K005	1	2	6.00274	1	1	2	1	2	0	1
00710	K005	1	1	5.37534	2	1	1	2	2	1	0
00711	K005	1	1	5.84384	2	1	2	3	2	1	0
00712	K005	1	1	5.44384	2	1	1	1	3	1	0
00713	K005	2	2	6.22466	1	1	3	2	1	1	0
00714	K005	1	1	6.22466	2	1	3	3	1	1	0
00715	K005	1	1	5.76438	1	2	3	3	2	1	0
00716	K005	1	1	4.74247	1	1	1	1	1	1	1
00717	K005	1	3	5.07945	2	1	1	1	2	1	0
00718	K005	1	1	5.22466	1	1	3	1	5	0	1
00719	K005	1	1	6.13699	1	2	3	3	1	1	0
00720	K005	1	2	6.23836	2	1	1	2	1	0	1
00721	K005	1	1	4.55342	2	1	1	3	2	1	0
00722	K005	1	2	4.6	2	2	3	3	1	0	0
00723	K005	1	2	4.6274	2	1	1	1	1	0	0
00724	K005	1	1	4.40548	2	1	3	3	2	0	1
00725	K005	1	2	5.34521	2	1	1	1	2	0	0
00726	K005	1	1	4.96164	2	1	1	1	1	1	1
00727	K005	1	1	6.16438	2	1	3	3	2	1	0
00728	K005	1	2	5.83836	2	1	3	1	2	1	0
00729	K005	1	2	4.6	2	1	2	2	1	1	1
00730	K005	0	1	5.18356	2	2	3	3	1	1	0
00731	K005	1	1	4.84932	1	1	2	2	2	0	1
00732	K005	1	2	4.36986	1	1	1	3	2	1	1
00733	K005	1	1	4.40822	1	1	2	2	2	1	0
00734	K005	1	2	4.49863	1	1	2	2	2	1	0
00735	K005	0	2	5.06027	1	1	1	2	2	1	0
00736	K005	1	1	5.00274	1	1	3	1	2	1	0
00737	K005	2	2	4.95342	1	1	1	2	2	0	0
00738	K005	1	1	5.41096	1	1	2	2	2	1	0
00739	K005	1	1	5.17808	1	2	3	3	1	0	1
00740	K005	1	2	5.12055	1	1	3	3	2	0	0
00741	K005	0	1	5.06575	1	1	2	2	5	1	1
00742	K005	1	1	5.07123	1	1	3	3	2	0	0
00743	K005	1	1	5.63562	1	1	2	2	5	0	0
00744	K005	1	2	6.09041	2	1	2	2	1	0	0
00745	K005	1	2	6.03288	1	1	1	1	2	1	1
00746	K005	1	1	6.1863	1	1	3	3	5	0	0
00747	K005	1	1	6.16164	2	1	3	3	3	1	0
00748	K005	1	1	6.24658	1	1	1	1	1	1	0
00749	K005	1	1	6.26849	2	2	1	1	1	1	0
00750	K005	1	1	5.3863	2	2	3	3	3	0	0
00751	K005	1	1	6.23014	2	1	1	1	1	1	0
00752	K005	1	1	5.76164	1	1	2	1	1	1	1
00753	K005	1	1	6.04932	2	1	1	3	2	1	0
00754	K005	1	2	6.24384	1	1	3	3	2	1	1
00755	K005	1	2	5.89863	1	1	2	2	2	1	0
00756	K005	1	1	5.73425	1	1	1	3	1	1	0
00757	K005	1	1	6.33973	2	1	2	2	2	1	0
00758	K006	1	1	5.99178	2	1	1	1	1	1	0
00759	K006	1	1	6.31233	2	1	1	1	1	0	0
00760	K006	1	1	6.1863	2	1	2	2	2	1	1
00761	K006	1	1	5.79452	1	1	3	3	2	1	0
00762	K006	1	2	5.97808	1	1	2	3	2	0	0
00763	K006	1	2	6.06849	2	1	2	2	1	1	0
00764	K006	1	1	6.24384	2	1	3	1	2	1	0
00765	K006	1	1	5.70685	1	1	3	2	2	1	0
00766	K006	1	1	6.32877	1	1	1	1	1	1	0
00767	K006	1	1	5.42192	2	1	1	2	2	1	1
00768	K006	2	2	6.23014	2	1	3	3	5	1	1
00769	K006	1	1	5.39452	2	1	1	2	1	0	1
00770	K006	1	2	5.23014	2	1	3	1	2	1	1
00771	K006	1	2	5.48219	1	1	1	1	2	1	0
00772	K006	1	1	5.9589	2	1	1	1	2	1	0
00773	K006	1	2	6.05753	1	1	1	2	1	1	0
00774	K006	2	2	6.50959	1	1	3	2	2	1	0
00775	K006	1	2	6.14521	2	1	2	3	1	0	0
00776	K006	1	3	6.65753	2	1	3	2	3	1	1
00777	K006	1	1	6.18082	1	1	3	3	4	0	0
00778	K006	1	1	6.29589	1	1	2	3	5	1	0
00779	K006	1	2	5.96712	1	1	2	1	1	1	0
00780	K006	1	2	6.26849	1	1	3	1	1	1	0
00781	K006	1	1	6.17534	1	1	1	1	2	0	0
00782	K006	1	1	5.83014	2	1	2	2	1	0	0
00783	K006	1	1	5.97534	1	1	2	3	2	0	0
00784	K006	1	2	5.70411	2	1	2	2	2	0	0
00785	K006	1	1	6.15068	2	1	3	3	3	0	0
00786	K006	1	1	5.91233	1	1	1	1	5	0	0
00787	K006	1	1	6.23836	1	1	2	2	5	1	0
00788	K006	1	2	6.12055	2	1	1	3	2	1	1
00789	K006	3	3	5.47945	2	1	2	1	3	1	0
00790	K006	1	2	5.85479	1	1	2	2	3	1	0
00791	K006	1	1	5.91781	1	1	2	3	1	1	1
00792	K006	1	2	5.49041	1	1	3	3	5	0	1
00793	K006	1	2	6.09589	2	1	2	2	1	1	0
00794	K006	1	1	6.01096	2	1	3	1	2	1	0
00795	K006	1	1	5.90411	2	1	2	2	2	1	0
00796	K006	1	1	5.76986	1	1	3	3	3	1	0
00797	K006	1	1	5.99726	1	1	3	3	2	0	0
00798	K006	0	1	5.35342	2	2	3	2	3	1	0
00799	K006	1	2	6.0411	1	1	1	1	1	1	0
00800	K006	2	2	6.22192	1	1	2	2	2	0	1
00801	K006	1	2	6.2411	1	1	1	1	2	1	0
00802	K006	1	1	6.49863	2	1	2	3	4	0	0
00803	K006	1	2	6.19726	2	1	1	1	3	0	0
00804	K006	1	2	6.12603	2	1	1	2	1	1	0
00805	K006	2	2	5.83014	2	1	3	1	2	1	0
00806	K006	1	2	6.12877	1	1	1	1	2	1	0
00807	K006	1	2	5.53151	2	1	2	2	5	1	1
00808	K006	1	2	5.42192	1	1	2	2	1	1	1
00809	K006	1	1	5.46027	1	1	1	2	1	0	1
00810	K006	1	1	5.48493	1	1	1	1	1	1	0
00811	K006	1	2	5.70685	1	1	2	3	3	0	1
00812	K006	1	1	5.78904	1	1	2	2	2	1	0
00813	K006	1	2	6.03562	1	1	3	3	2	0	0
00814	K006	1	1	6.29315	2	1	3	1	2	1	0
00815	K006	1	1	5.70137	2	1	1	2	2	1	0
00816	K006	1	1	5.66301	2	1	1	1	5	1	0
00817	K006	1	1	5.57808	1	1	1	2	1	1	0
00818	K006	1	2	5.84658	1	1	1	1	2	1	0
00819	K006	1	1	5.53973	1	1	1	1	1	0	0
00820	K006	1	1	5.83014	2	1	1	1	1	1	0
00821	K006	1	2	5.8411	2	1	3	2	3	1	0
00822	K006	1	2	5.14247	2	1	3	3	3	1	0
00823	K006	1	1	5.29041	1	1	3	2	2	1	0
00824	K006	0	1	5	1	1	1	2	5	1	1
00825	K006	0	1	4.77534	2	1	3	1	4	0	0
00826	K006	0	1	5.29589	2	1	1	3	1	1	0
00827	K006	1	1	5	1	1	3	3	5	1	1
00828	K006	1	2	5.20274	1	1	3	3	3	0	0
00829	K006	1	1	4.73973	1	1	3	3	2	1	0
00830	K006	1	2	5.43014	1	1	1	1	2	1	0
00831	K006	1	2	4.68219	1	1	3	2	1	1	0
00832	K006	0	1	5.12055	1	1	2	2	2	0	0
00833	K006	1	1	5.26849	2	1	2	3	2	1	0
00834	K006	1	1	4.84932	2	1	1	1	1	1	0
00835	K006	1	2	4.50411	1	1	1	3	2	1	0
00836	K006	1	2	4.36712	2	1	2	3	1	1	0
00837	K006	1	2	5.22192	2	1	3	3	2	0	1
00838	K006	1	1	4.46849	1	1	1	1	2	1	0
00839	K006	0	2	4.45205	2	1	3	3	1	1	0
00840	K006	1	1	4.69041	1	1	3	3	2	0	0
00841	K006	1	2	4.91781	2	1	1	2	2	1	0
00842	K006	1	1	4.63562	1	1	2	2	2	0	0
00843	K006	1	2	4.9589	2	1	3	2	2	1	0
00844	K006	1	1	4.29315	2	1	3	3	2	1	0
00845	K006	1	1	4.69863	1	1	1	1	2	1	0
00846	K006	1	1	5.2137	1	1	1	1	1	1	0
00847	K006	1	1	4.47945	1	1	1	3	2	1	0
00848	K006	1	2	4.70959	2	1	1	3	1	1	0
00849	K006	2	1	4.34795	2	1	3	3	1	0	0
00850	K006	3	1	4.68219	2	1	2	2	2	1	0
00851	K006	1	2	5.03288	1	1	3	2	2	1	0
00852	K006	1	1	4.7589	2	1	2	2	2	0	1
00853	K006	1	2	4.41096	2	1	2	2	1	1	0
00854	K006	1	1	4.89041	1	1	2	2	1	0	0
00855	K006	1	1	4.15616	2	1	3	3	3	0	0
00856	K006	1	1	4.90959	1	1	3	2	2	0	0
00857	K006	1	2	5.12877	2	1	1	1	2	1	0
00858	K006	1	1	5.06575	1	1	2	1	2	1	0
00859	K006	1	1	5.49863	2	1	2	1	2	1	0
00860	K006	1	2	4.39452	1	1	3	3	2	1	0
00861	K006	1	1	4.71507	2	1	3	3	3	0	0
00862	K006	1	1	5.23014	1	1	2	2	2	0	0
00863	K006	1	1	4.80822	2	1	2	2	2	1	0
00864	K006	1	2	5.11507	1	1	2	2	4	1	0
00865	K006	1	2	5.21644	2	1	2	3	1	1	0
00866	K006	1	2	4.98356	2	1	3	1	2	0	0
00867	K006	1	1	4.2	2	1	3	1	2	1	0
00868	K006	0	1	4.02466	1	2	3	3	3	0	0
00869	K006	1	1	5.06849	1	1	1	2	2	0	0
00870	K006	1	1	5.16438	2	2	3	3	3	0	0
00871	K006	1	2	4.43014	2	1	2	3	2	1	0
00872	K006	1	1	4.41644	1	1	1	2	1	1	0
00873	K006	1	1	4.4	2	1	2	3	1	0	0
00874	K006	1	2	4.98082	2	1	1	2	5	1	1
00875	K006	1	2	5.08767	1	1	1	1	1	1	0
00876	K006	1	1	4.94247	2	1	3	3	2	1	0
00877	K006	1	2	4.69589	1	1	1	1	2	0	0
00878	K006	1	1	4.05753	1	1	1	1	2	0	1
00879	K006	1	2	4.67123	2	1	2	3	2	1	0
00880	K006	1	1	5.13699	2	1	2	1	1	1	1
00881	K006	1	1	4.50685	1	1	3	2	2	0	0
00882	K006	1	1	4.96712	1	1	2	3	1	1	0
00883	K006	1	1	4.98356	1	1	3	3	5	1	0
00884	K006	1	1	4.78082	1	1	2	3	2	0	0
00885	K006	1	1	4.84384	2	1	2	3	2	1	1
00886	K006	2	1	5.30411	2	1	1	2	1	1	0
00887	K006	1	1	4.83562	2	1	3	1	2	0	1
00888	K006	1	1	4.90959	2	1	1	1	2	0	0
00889	K006	1	1	4.96986	1	1	2	1	2	1	0
00890	K006	1	1	4.08493	1	1	3	1	2	1	0
00891	K006	1	2	4.7589	2	1	1	1	1	1	0
00892	K006	1	1	4.10685	1	2	3	3	1	0	0
00893	K006	1	1	4.1589	2	1	3	1	2	1	1
00894	K006	1	1	4.14247	1	1	3	2	1	1	0
00895	K006	1	1	4.12877	2	1	2	2	1	1	0
00896	K006	1	3	4.06575	2	1	3	3	2	0	1
00897	K006	1	2	4.31781	2	1	1	1	1	1	0
00898	K006	1	1	4.20274	2	1	1	1	2	1	0
00899	K006	1	1	4.31233	1	1	1	1	1	1	0
00900	K006	1	1	4.21918	1	1	1	1	2	1	0
00901	K006	2	1	4.27397	1	1	2	1	1	0	0
00902	K006	1	1	4.26575	1	1	1	1	1	1	0
00903	K006	2	2	4.00274	2	1	2	2	2	1	0
00904	K007	1	1	5.31781	2	1	2	3	3	1	0
00905	K007	1	1	5.53973	2	1	3	3	3	0	0
00906	K007	1	2	5.75616	1	1	3	2	2	0	1
00907	K007	2	1	5.21918	2	1	3	3	3	0	0
00908	K007	1	1	5.18904	1	1	3	2	4	1	0
00909	K007	1	1	6.07671	2	2	3	3	2	0	0
00910	K007	1	2	6.16986	1	1	2	3	3	1	0
00911	K007	1	1	5.92877	1	1	3	3	5	1	0
00912	K007	1	1	5.3726	2	1	3	3	2	0	0
00913	K007	1	1	6.26575	1	1	3	3	4	0	0
00914	K007	1	1	6	2	1	3	3	2	0	0
00915	K007	1	2	5.2137	1	1	2	3	2	0	0
00916	K007	1	1	5.43288	2	1	3	3	5	1	0
00917	K007	1	1	6.26027	2	1	1	3	3	0	0
00918	K007	1	1	6.16438	2	1	3	3	4	1	0
00919	K007	1	1	6.19452	2	1	2	1	5	0	0
00920	K007	2	3	5.53425	2	1	3	3	3	1	0
00921	K007	1	2	6.22466	1	1	2	2	2	1	1
00922	K007	1	1	5.5726	2	1	3	3	4	1	0
00923	K007	1	2	4.72329	2	1	3	3	3	1	0
00924	K007	1	2	5.23288	1	1	3	3	2	0	1
00925	K007	1	2	4.48219	2	1	3	3	5	1	0
00926	K007	1	1	4.76438	1	1	3	3	3	0	0
00927	K007	1	1	5.2	1	1	3	3	4	0	0
00928	K007	2	2	4.52877	2	2	3	3	2	0	0
00929	K007	1	1	4.61096	2	1	3	2	2	0	0
00930	K007	1	2	4.57534	2	1	3	3	3	1	0
00931	K007	1	1	4.91233	2	2	3	3	2	0	0
00932	K007	1	2	4.37534	1	1	4	4	3	1	0
00933	K007	2	2	5.83014	1	2	2	3	2	0	0
00934	K007	2	2	4.12329	2	1	3	3	3	1	0
00935	K007	1	2	4.08767	1	1	3	2	2	0	1
00936	K007	1	1	5.80548	2	1	3	2	5	1	0
00937	K007	1	1	5.80548	1	1	3	2	5	1	0
00938	K007	1	2	4.38904	1	1	3	3	1	1	0
00939	K007	1	2	4.8411	2	1	3	3	3	1	0
00940	K007	1	1	4.77534	1	1	3	3	2	0	0
00941	K007	1	2	4.69315	2	1	2	2	3	1	1
00942	K007	1	1	4.91781	2	1	3	3	2	1	0
00943	K007	1	1	4.95342	1	1	3	3	4	0	0
00944	K007	1	2	4.68493	2	1	3	2	4	0	0
00945	K007	1	2	4.86849	2	1	3	3	2	1	0
00946	K007	1	1	4.33973	2	1	3	3	3	0	0
00947	K007	1	2	5.15068	1	1	3	3	3	0	0
00948	K007	1	1	4.74521	2	1	2	3	2	1	0
00949	K007	1	2	4.2137	1	1	3	3	3	0	0
00950	K007	1	1	4.59726	1	1	3	3	4	1	0
00951	K007	1	1	4.90685	1	1	2	2	2	1	0
00952	K007	1	1	4.50411	2	1	3	3	2	0	0
00953	K007	1	1	4.3726	1	1	3	3	5	0	0
00954	K007	1	3	4.56986	1	1	3	3	2	0	1
00955	K007	1	1	4.4274	2	1	3	2	2	1	0
00956	K007	1	2	4.13699	2	1	4	4	2	1	0
00957	K007	2	2	5.34247	1	1	1	2	1	1	0
00958	K007	1	1	4.2274	1	1	3	2	2	0	1
00959	K007	2	1	4.5726	1	1	3	3	3	1	0
00960	K007	2	1	4.68493	1	1	3	3	2	1	1
00961	K007	1	2	4.14521	2	1	3	3	3	0	0
00962	K007	1	2	4.03836	1	1	2	3	2	0	1
00963	K007	1	1	4.12055	2	1	1	2	3	0	0
00964	K007	1	1	4.2274	1	1	1	3	2	1	1
00965	K007	1	2	4.1589	1	1	3	3	2	1	0
00966	K007	2	1	4.22466	1	1	3	3	2	1	0
00967	K007	1	1	4.09589	1	1	3	3	3	1	0
00968	K007	2	2	4.07123	2	1	3	2	3	1	0
00969	K007	0	1	4.00274	1	1	3	3	3	0	0
00970	K007	1	1	4.00274	1	1	1	1	2	0	0
00971	K007	1	1	4.22466	1	1	3	3	4	0	0
00972	K007	1	2	4.97808	2	1	3	3	4	0	0
00973	K007	2	1	4.39178	1	1	3	3	4	0	0
00974	K007	1	1	5.2	1	1	3	3	5	1	0
00975	K007	1	1	4.86575	1	1	3	4	5	0	0
00976	K007	1	2	4.90959	1	1	3	3	2	0	0
00977	K007	1	1	5.28219	1	1	3	3	3	1	0
00978	K007	0	1	4.90959	1	1	3	3	5	0	0
00979	K007	1	2	4.13425	1	1	3	2	5	0	0
00980	K007	1	1	4.44658	1	1	3	3	3	0	1
00981	K007	1	1	4.69315	1	1	3	3	2	0	1
00982	K007	1	2	4.07945	1	1	3	3	3	0	0
00983	K007	1	1	4.1726	2	1	2	3	2	1	0
00984	K007	1	2	4.69315	2	1	1	3	4	0	0
00985	K007	0	2	4.33425	2	1	3	4	5	1	0
00986	K007	1	1	4.56164	2	1	3	2	2	0	0
00987	K007	1	1	5.54247	1	1	3	3	4	1	0
00988	K007	1	1	5.17808	1	1	3	3	4	0	0
00989	K007	1	2	5.17808	1	1	3	3	5	0	0
00990	K007	1	2	5.89589	1	1	3	3	4	1	1
00991	K007	1	1	6.18356	2	1	1	1	1	1	0
00992	K007	1	2	5.96438	2	1	1	2	3	1	0
00993	K007	2	3	6.04384	2	2	2	3	4	0	0
00994	K007	1	2	5.66849	1	1	3	2	2	0	0
00995	K007	0	1	5.81096	2	1	3	3	3	0	0
00996	K007	1	1	5.23288	2	1	3	3	3	0	0
00997	K007	1	1	5.67123	2	1	3	3	4	1	0
00998	K008	1	2	5.40822	1	1	3	3	4	0	0
00999	K008	1	2	6.05205	1	1	3	3	2	0	0
01000	K008	0	1	5.37808	1	1	3	3	3	1	0
01001	K008	1	1	5.26575	1	1	3	3	2	0	0
01002	K008	1	1	5.32055	1	1	3	3	4	1	0
01003	K008	1	2	5.41644	1	1	2	3	3	1	0
01004	K008	1	1	5.40548	1	1	3	3	3	1	0
01005	K008	0	1	5.39452	2	1	3	3	2	0	0
01006	K008	1	1	5.25205	2	1	3	3	3	0	0
01007	K008	2	2	5.46575	2	1	2	2	2	0	1
01008	K008	2	2	5.36986	2	1	3	3	4	1	0
01009	K008	1	2	5.9726	2	1	2	3	2	1	0
01010	K008	1	1	5.10685	2	1	3	3	3	1	0
01011	K008	1	1	5.39726	2	1	3	3	1	1	0
01012	K008	1	2	5.19452	2	1	3	3	3	1	1
01013	K008	1	1	5.2137	1	1	3	3	3	0	0
01014	K008	1	1	5.33973	1	1	3	3	3	0	0
01015	K008	1	1	5.86027	2	1	2	3	1	0	0
01016	K008	1	1	5.76986	1	1	3	3	5	0	1
01017	K008	1	1	5.49589	1	1	3	3	2	0	0
01018	K008	1	1	6.06849	2	1	3	3	5	1	0
01019	K008	1	2	6.09589	2	1	3	3	5	0	0
01020	K008	1	1	6.0137	2	1	3	2	1	0	0
01021	K008	1	1	6.15616	1	1	3	3	3	1	0
01022	K008	3	2	6.21096	1	1	2	3	3	1	0
01023	K008	1	1	5.90685	1	1	3	3	2	0	0
01024	K008	1	1	5.89863	1	1	3	3	2	1	0
01025	K008	1	2	5.50411	1	1	3	2	2	1	0
01026	K008	1	2	5.33425	2	1	3	3	3	0	0
01027	K008	1	1	5.56438	1	1	3	3	3	0	0
01028	K008	1	1	5.62466	2	2	3	3	3	0	1
01029	K008	0	2	5.87397	1	1	3	2	4	0	0
01030	K008	1	1	5.47397	2	1	3	3	3	1	0
01031	K008	1	1	5.44932	1	1	3	3	2	1	0
01032	K008	1	1	5.88493	1	1	3	2	3	1	1
01033	K008	1	1	6.00548	2	1	3	2	2	0	0
01034	K008	1	2	4.76986	2	1	3	3	2	1	0
01035	K008	1	1	5.80548	2	1	3	3	2	0	0
01036	K008	1	1	5.50685	2	1	2	2	5	1	0
01037	K008	1	2	5.98356	2	1	3	3	4	0	0
01038	K008	1	1	5.40822	1	1	3	2	3	1	0
01039	K008	1	1	6.09863	1	1	3	3	2	0	1
01040	K008	1	1	5.6411	2	1	3	3	2	1	1
01041	K008	1	2	5.86027	2	1	3	3	3	1	0
01042	K008	1	1	5.63014	2	1	3	4	3	1	1
01043	K008	1	1	6.05753	2	1	3	3	2	1	0
01044	K008	1	2	6.23288	1	1	3	2	2	1	0
01045	K008	1	1	5.99178	1	1	3	3	3	0	0
01046	K008	1	1	5.9726	1	1	3	3	3	0	1
01047	K008	1	2	5.74795	1	1	1	2	5	1	0
01048	K008	1	2	5.3863	2	1	3	3	2	0	0
01049	K008	1	2	5.94795	2	1	3	3	2	0	0
01050	K008	1	2	5.64932	1	1	3	3	3	1	0
01051	K008	1	1	5.8137	1	1	3	3	2	1	1
01052	K008	1	2	5.11781	2	1	3	3	2	1	0
01053	K008	1	1	5.94247	2	1	3	3	2	1	0
01054	K008	1	2	5.8274	1	1	3	3	1	1	0
01055	K008	1	1	5.73699	2	1	3	3	3	1	0
01056	K008	1	1	5.73699	2	1	3	3	3	1	0
01057	K008	1	1	5.65753	1	1	3	3	5	1	0
01058	K008	1	1	5.68219	1	1	3	3	2	1	0
01059	K008	1	2	5.61918	2	1	3	3	5	0	0
01060	K008	1	1	5.71781	1	1	3	3	3	1	0
01061	K008	1	1	5.30411	1	1	3	3	4	1	0
01062	K008	1	1	5.29041	2	1	3	2	5	0	0
01063	K008	1	1	5.88219	1	1	3	3	1	1	0
01064	K008	1	1	5.15616	1	1	3	3	3	0	1
01065	K008	1	1	5.44658	2	1	3	3	3	1	0
01066	K008	1	1	5.35068	1	1	3	3	2	0	0
01067	K008	1	1	6.01644	2	1	2	3	2	0	0
01068	K008	1	2	6.25479	2	1	3	3	1	1	1
01069	K008	1	1	4.76164	1	1	3	3	2	1	0
01070	K008	1	1	5.10137	1	1	3	3	3	1	0
01071	K008	1	1	5.13151	1	1	3	3	2	1	0
01072	K008	1	1	4.58082	1	1	3	3	5	1	0
01073	K008	1	1	5.16164	1	1	2	2	2	1	0
01074	K008	1	1	4.73425	1	1	3	3	3	1	0
01075	K008	1	2	4.76438	1	1	3	3	3	1	1
01076	K008	1	1	4.3863	1	1	3	3	1	1	0
01077	K008	1	1	4.9589	1	1	3	3	3	1	0
01078	K008	1	2	5.0274	1	1	3	3	2	1	0
01079	K008	1	1	4.66849	1	1	3	4	4	1	1
01080	K008	1	1	5.19178	1	1	3	3	3	1	0
01081	K008	1	2	5.07123	1	1	3	3	2	0	0
01082	K008	1	2	4.83836	1	2	3	3	2	0	0
01083	K008	1	1	4.67671	2	1	3	3	2	1	0
01084	K008	1	1	4.8411	2	1	3	3	3	1	0
01085	K008	2	1	5.05479	2	1	2	3	1	0	1
01086	K008	1	2	4.67123	2	1	3	3	3	0	0
01087	K008	1	3	4.73699	2	1	2	3	3	1	0
01088	K008	1	1	4.56438	2	1	3	3	2	0	0
01089	K008	1	2	4.59178	2	1	3	3	2	0	0
01090	K008	1	2	4.66575	2	1	3	3	2	1	0
01091	K008	1	1	4.8137	1	1	3	3	3	0	0
01092	K008	1	1	5.24658	1	1	4	3	3	0	0
01093	K008	1	2	4.58356	2	1	3	3	2	0	0
01094	K008	1	2	4.47123	1	1	2	2	1	1	0
01095	K008	1	1	4.63836	2	1	3	4	4	1	0
01096	K008	1	1	5.05205	2	1	3	3	2	0	0
01097	K008	1	1	5.2411	1	1	3	3	2	0	0
01098	K008	1	2	4.36164	1	1	3	3	2	1	0
01099	K008	1	1	4.90137	1	1	3	3	4	1	0
01100	K008	1	1	5.26849	1	1	3	3	2	0	1
01101	K008	1	2	5.06027	1	1	3	3	2	0	0
01102	K008	1	1	4.99452	2	1	3	3	4	1	0
01103	K008	1	1	4.45479	2	1	3	3	1	1	0
01104	K008	1	1	4.63288	1	1	4	4	5	1	0
01105	K008	1	2	4.89041	2	1	3	3	3	1	0
01106	K008	1	1	5.09315	1	1	3	3	5	0	1
01107	K008	1	2	4.43288	2	1	3	3	2	1	0
01108	K008	1	1	4.26301	2	1	3	3	4	1	0
01109	K008	1	1	4.16986	2	1	3	3	1	1	0
01110	K008	1	1	4.2137	1	1	3	2	2	1	0
01111	K008	1	1	4.2411	1	1	2	3	1	1	1
01112	K008	1	2	4.04658	1	1	3	3	3	1	0
01113	K008	1	2	4.06027	1	2	3	3	2	1	1
01114	K008	2	2	4.08767	1	1	3	3	2	1	0
01115	K008	1	3	4.25753	2	1	3	3	1	1	0
01116	K008	1	1	4.27671	2	1	3	3	1	1	0
01117	K008	1	1	4.31233	1	1	3	2	1	0	0
01118	K008	1	1	4.10685	1	1	3	3	2	1	0
01119	K008	1	1	4.29863	2	1	3	4	4	1	0
01120	K008	1	2	4.09863	1	1	3	3	3	1	1
01121	K009	1	2	4.29589	2	1	2	2	1	1	0
01122	K009	1	2	4.11233	2	1	3	3	2	1	0
01123	K009	1	2	4.00822	2	1	2	3	2	1	1
01124	K009	2	1	4.05205	1	1	1	2	1	1	0
01125	K009	1	2	4.31507	1	1	3	2	1	1	0
01126	K009	1	1	4.00274	1	1	2	3	1	0	1
01127	K009	1	2	4.30959	1	1	3	3	3	0	0
01128	K009	1	2	4.13425	1	1	3	3	2	1	0
01129	K009	2	2	4.21644	1	1	3	2	2	1	0
01130	K010	1	2	4.08767	2	1	2	3	2	1	0
01131	K010	1	1	4.10137	2	1	1	2	2	1	0
01132	K010	1	1	4.23836	1	1	3	3	5	0	0
01133	K010	1	1	4.29041	1	1	1	3	1	1	0
01134	K010	1	1	4.18904	1	1	1	1	1	0	0
01135	K010	0	1	4.29589	1	1	2	3	2	1	1
01136	K010	1	1	4.11233	1	1	1	1	1	0	0
01137	K010	1	1	4.02466	1	1	2	1	2	1	0
01138	K010	1	2	4.29589	1	1	2	2	2	0	0
01139	K010	1	1	4.30685	1	1	2	3	2	1	1
01140	K010	1	1	4.18082	1	1	1	3	2	1	0
01141	K010	1	3	4.10685	2	1	3	3	2	1	0
01142	K010	0	2	4.16438	2	1	2	2	2	0	0
01143	K010	1	1	4.24932	2	1	2	3	2	1	0
01144	K010	2	2	4.09315	2	1	2	2	3	1	0
01145	K010	1	2	4.00274	2	1	1	3	2	1	0
01146	K010	0	1	4.28767	2	1	3	2	5	1	0
01147	K010	1	1	4.28493	1	1	2	2	4	1	1
01148	K010	1	1	4.09589	1	1	1	1	2	0	1
01149	K010	1	2	4.27671	1	1	3	3	5	1	0
01150	K010	1	1	4.18356	1	1	3	2	2	1	0
01151	K010	2	2	4.05205	1	1	1	3	5	0	0
01152	K010	1	1	4.16986	2	1	1	1	1	1	0
01153	K010	1	2	4.11781	2	1	1	1	1	1	0
01154	K010	1	2	4.44932	2	1	3	3	4	1	0
01155	K010	2	1	4.00548	2	1	1	2	1	1	0
01156	K010	1	1	4.11507	2	1	3	3	2	1	0
01157	K010	1	3	4.06575	2	1	2	3	3	0	1
01158	K010	2	1	4.13699	1	1	3	3	2	1	1
01159	K010	1	2	4.16438	1	1	2	3	3	1	0
01160	K010	1	2	4.03562	1	1	1	2	1	0	1
01161	K010	1	2	4.00822	1	1	3	2	5	1	0
01162	K010	2	2	4.23288	2	1	3	1	3	0	1
01163	K010	1	1	4.1589	2	1	1	3	2	1	1
01164	K010	0	1	4.03562	2	1	1	2	1	1	0
01165	K010	1	1	4.20822	2	1	3	3	2	1	0
01166	K010	1	1	4.11507	1	1	3	3	3	1	0
01167	K010	1	1	4.26301	1	1	1	1	1	1	0
01168	K010	1	2	4.16712	1	1	1	2	1	0	0
01169	K010	1	1	4.2274	1	1	3	2	2	1	1
01170	K010	1	1	4.15068	1	1	1	3	3	1	0
01171	K010	1	1	4.17808	1	1	2	3	2	0	1
01172	K009	1	1	4.16438	2	1	1	3	1	1	0
01173	K009	1	1	4.18082	2	1	3	2	4	0	0
01174	K009	1	1	4.22192	2	1	1	2	2	1	0
01175	K009	1	1	4.07397	2	1	2	3	2	1	0
01176	K009	1	2	4.05205	2	1	3	3	2	0	0
01177	K009	1	1	4.27397	2	1	3	2	1	1	0
01178	K009	1	1	4.01644	2	1	1	2	1	1	0
01179	K009	2	1	4.2137	1	1	2	3	5	0	0
01180	K009	1	2	4.26027	1	1	3	3	3	1	0
01181	K010	1	2	5.25753	2	2	2	3	2	1	0
01182	K010	1	1	4.85753	2	1	2	3	1	1	0
01183	K010	0	1	4.13699	2	1	3	3	2	0	0
01184	K010	1	1	5.25205	2	1	3	3	3	1	1
01185	K010	1	1	5.13425	2	1	1	2	1	0	0
01186	K010	1	1	4.95068	2	1	2	2	2	1	1
01187	K010	1	1	5.10685	2	1	1	2	2	0	0
01188	K010	1	1	4.19726	2	1	3	3	3	0	0
01189	K010	1	3	4.46027	2	1	1	1	1	1	0
01190	K010	1	1	4.53151	1	1	3	1	5	0	0
01191	K010	0	1	5.27671	1	1	3	3	3	1	0
01192	K010	1	2	4.48767	1	1	3	3	2	1	1
01193	K010	1	2	5.01918	1	2	3	3	1	0	0
01194	K010	1	1	4.9726	1	2	3	3	1	1	0
01195	K010	0	2	5.12603	1	1	2	3	2	1	0
01196	K010	1	1	4.72603	1	1	1	2	2	1	0
01197	K010	1	2	4.51781	1	1	3	3	2	0	1
01198	K010	0	1	4.89041	1	1	3	3	3	0	0
01199	K010	1	2	4.56986	1	1	2	3	2	1	0
01200	K010	1	1	4.73973	1	1	1	1	1	1	0
01201	K010	1	2	4.6411	1	1	2	3	2	1	1
01202	K010	1	1	4.75342	1	1	2	2	2	1	0
01203	K010	1	1	4.38356	1	1	3	3	2	1	0
01204	K010	1	2	4.4274	1	1	3	3	3	1	0
01205	K010	1	1	4.92603	1	1	3	2	2	1	0
01206	K010	1	2	4.71233	1	1	3	1	2	0	1
01207	K010	1	1	5.05753	1	1	3	3	2	1	0
01208	K010	1	1	4.48493	1	1	1	2	1	1	0
01209	K010	1	2	4.92329	1	1	3	2	5	0	0
01210	K010	0	1	5.07123	2	1	1	3	1	1	0
01211	K010	1	1	4.6274	2	1	3	3	3	1	0
01212	K010	1	2	4.6137	2	1	2	3	1	1	0
01213	K010	1	1	4.8	2	1	3	3	2	0	0
01214	K010	1	1	4.94521	2	1	2	3	2	1	0
01215	K010	1	1	4.03562	2	1	3	3	3	1	0
01216	K010	1	1	4.94521	2	1	3	3	5	0	0
01217	K010	1	2	4.59452	2	1	1	3	2	1	1
01218	K010	1	1	4.90959	2	1	3	3	2	1	0
01219	K010	1	2	5.00548	2	1	1	3	2	1	0
01220	K010	1	1	4.28219	2	1	3	3	2	0	0
01221	K010	1	1	5.05753	1	1	3	3	3	0	0
01222	K010	0	1	4.40822	1	1	2	3	1	1	0
01223	K010	1	1	5.05479	1	1	3	3	5	1	0
01224	K010	1	1	5.09589	1	1	3	3	3	1	0
01225	K010	1	2	4.38082	1	1	2	3	1	1	1
01226	K010	1	1	4.73151	1	1	3	3	1	1	0
01227	K010	1	1	5.24932	1	1	2	3	2	1	0
01228	K010	1	1	4.36986	1	1	3	3	2	0	0
01229	K010	1	1	4.28767	1	1	3	3	3	0	0
01230	K010	1	1	5.0137	1	1	1	1	3	1	0
01231	K010	0	2	5.22192	1	1	2	3	2	0	1
01232	K010	1	1	4.84932	1	1	3	3	3	1	0
01233	K010	1	2	4.76986	1	1	1	2	4	1	0
01234	K009	1	2	4.66301	2	1	1	3	1	1	0
01235	K009	1	2	4.96438	2	1	2	3	1	1	0
01236	K009	1	2	4.66301	2	1	2	2	1	1	0
01237	K009	1	2	5.05479	2	1	3	3	5	0	0
01238	K009	1	1	5.1726	2	1	3	3	3	1	0
01239	K009	1	1	4.5589	2	1	1	1	1	1	1
01240	K009	1	1	4.6137	2	1	3	3	5	1	0
01241	K009	1	2	5.10411	2	1	2	3	2	0	0
01242	K009	1	1	4.18356	2	1	3	2	2	1	0
01243	K009	1	2	4.39726	2	1	3	4	3	1	0
01244	K009	1	2	4.47945	2	1	2	3	2	0	0
01245	K009	1	1	4.92329	2	1	3	3	4	1	0
01246	K009	1	2	4.57808	2	1	3	2	2	0	0
01247	K009	1	1	4.28767	2	1	2	3	1	1	0
01248	K009	0	2	4.67397	2	1	3	3	2	1	0
01249	K009	1	1	5.29315	2	1	2	2	2	1	0
01250	K009	1	1	4.97534	2	1	1	1	2	1	0
01251	K009	1	1	5.30959	2	1	1	1	4	1	0
01252	K009	1	1	5.24384	2	1	1	1	2	1	1
01253	K009	1	1	4.65205	2	1	2	3	1	1	0
01254	K009	1	1	5.10411	1	1	3	1	2	0	1
01255	K009	1	1	5.29589	1	1	2	3	1	0	1
01256	K009	1	1	4.47397	1	1	3	3	2	0	0
01257	K009	1	1	5.32603	1	1	3	3	2	1	0
01258	K009	1	2	4.96712	1	1	3	3	5	0	0
01259	K009	1	1	5.1863	1	1	2	3	2	1	1
01260	K009	1	1	4.77808	1	1	3	2	2	1	0
01261	K009	0	1	4.58356	1	1	3	3	2	1	0
01262	K009	1	2	5.26849	1	1	1	1	2	1	0
01263	K009	1	1	5.39178	1	1	2	3	2	1	0
01264	K009	1	2	5.31507	1	1	1	2	1	1	0
01265	K009	1	2	4.72329	1	1	1	2	3	1	1
01266	K009	1	1	4.68219	1	1	2	3	2	1	0
01267	K009	1	2	5.17534	1	1	1	2	2	1	0
01268	K009	0	1	4.54795	1	1	1	2	3	0	0
01269	K009	1	1	4.03562	1	1	1	2	2	0	0
01270	K009	0	1	4.8274	1	1	3	2	2	1	1
01271	K009	1	2	4.8411	1	1	2	2	1	1	1
01272	K009	2	2	4.66027	1	1	2	3	5	0	1
01273	K010	1	1	4.43562	2	1	3	2	2	1	0
01274	K010	1	1	4.65753	2	1	3	3	2	0	0
01275	K010	1	2	4.80548	2	1	2	3	2	1	0
01276	K010	1	1	4.54247	2	1	3	3	4	0	0
01277	K010	1	1	4.96164	2	1	2	2	2	0	0
01278	K010	1	1	5.15068	2	1	1	2	5	1	0
01279	K010	1	1	4.43562	2	1	3	3	2	1	1
01280	K010	1	2	5.34521	2	1	2	1	2	0	1
01281	K010	2	1	4.69041	2	1	2	1	1	0	0
01282	K010	1	1	4.76712	2	1	2	3	5	1	0
01283	K010	1	1	4.91233	2	1	2	1	1	1	0
01284	K010	1	1	4.87123	2	1	2	2	1	0	0
01285	K010	1	1	5.12603	1	1	2	1	2	0	0
01286	K010	3	1	5.26027	1	1	2	3	1	0	1
01287	K010	1	2	4.70137	1	1	3	3	2	1	0
01288	K010	1	1	4.48767	1	1	3	3	2	1	0
01289	K010	1	2	5.33699	1	1	2	2	1	1	1
01290	K010	1	1	4.58082	1	1	3	2	2	1	0
01291	K010	1	1	4.81644	1	1	2	2	1	1	0
01292	K010	1	1	5.23014	1	2	3	2	1	0	0
01293	K010	1	1	4.4411	1	1	3	1	2	1	0
01294	K010	1	2	4.47945	1	1	2	1	2	1	1
01295	K009	1	1	5.13151	2	1	2	3	2	1	0
01296	K009	0	1	5.09863	2	1	3	3	2	1	0
01297	K009	1	1	5.18904	2	1	1	2	2	1	0
01298	K009	1	2	5.04384	2	1	1	1	5	1	0
01299	K009	1	1	4.92329	2	1	3	3	4	1	0
01300	K009	1	1	4.54795	2	1	2	3	3	1	0
01301	K009	1	1	5.16438	2	1	3	3	1	1	0
01302	K009	1	1	5.1863	2	1	3	3	3	1	0
01303	K009	1	1	4.92603	2	1	3	3	2	1	0
01304	K009	1	1	4.47397	2	1	2	3	2	1	0
01305	K009	0	1	4.30685	2	1	3	3	4	0	0
01306	K009	1	1	4.66849	2	1	3	3	3	1	0
01307	K009	0	1	4.38356	2	1	3	2	2	1	0
01308	K009	1	2	4.38356	2	1	2	2	3	0	1
01309	K009	0	1	4.17534	2	1	3	3	3	1	0
01310	K009	1	1	4.80274	2	1	3	3	5	1	0
01311	K009	1	2	4.67123	2	1	2	2	2	1	0
01312	K009	1	1	5.32603	1	1	2	3	2	1	1
01313	K009	1	1	5.18904	1	1	1	2	1	0	0
01314	K009	1	1	5.07945	1	1	3	3	3	1	0
01315	K009	1	1	4.98356	1	1	3	3	2	1	0
01316	K009	2	2	4.9589	1	1	2	3	2	1	1
01317	K009	0	1	4.77534	1	1	2	3	1	0	0
01318	K009	1	2	5.15068	1	1	3	3	3	0	0
01319	K009	1	1	5.1863	1	1	3	2	2	1	0
01320	K009	1	1	5.07123	1	1	3	3	4	0	0
01321	K009	2	2	5.10959	1	1	1	1	3	1	0
01322	K009	0	1	5.10137	1	1	3	3	2	1	1
01323	K009	1	2	4.7726	1	1	3	3	2	1	1
01324	K009	1	2	4.33151	1	1	3	3	4	1	0
01325	K009	1	2	4.34521	1	1	1	1	2	1	0
01326	K009	1	1	4.99726	1	1	3	3	2	1	0
01327	K009	1	2	4.65205	1	1	2	2	2	0	0
01328	K009	1	2	4.71233	1	1	3	3	3	0	0
01329	K010	0	2	4.36986	2	1	3	4	3	1	0
01330	K010	1	1	4.81644	2	1	3	3	2	1	0
01331	K010	1	1	4.55068	2	1	1	1	3	1	0
01332	K010	0	1	5.16438	2	1	1	1	1	0	0
01333	K010	1	1	4.56164	2	1	2	3	2	1	0
01334	K010	1	1	4.86849	2	1	2	3	3	0	0
01335	K010	1	1	4.66301	2	1	3	3	5	0	0
01336	K010	1	1	4.90685	2	1	1	1	1	1	0
01337	K010	1	2	4.64658	2	1	2	2	5	1	0
01338	K010	1	1	4.95616	2	1	1	2	2	0	0
01339	K010	1	1	4.42192	2	1	3	2	2	1	0
01340	K010	1	1	5.05753	2	1	3	3	2	0	0
01341	K010	1	1	4.22192	2	1	3	3	3	1	0
01342	K010	1	2	4.86849	2	1	2	3	1	0	0
01343	K010	1	1	4.60274	2	1	1	3	1	1	0
01344	K010	1	1	4.39726	2	1	3	3	5	1	0
01345	K010	1	1	4.71507	1	2	3	3	2	1	0
01346	K010	1	2	5.26575	1	1	3	3	4	1	0
01347	K010	1	1	4.50411	1	1	3	3	1	0	0
01348	K010	1	1	4.60274	1	1	3	3	3	0	1
01349	K010	1	1	5.11781	1	1	2	3	2	1	1
01350	K010	2	1	5.09041	1	1	3	2	2	1	0
01351	K010	1	1	5.26301	1	1	2	3	2	1	0
01352	K010	0	1	4.63014	1	1	3	3	1	1	0
01353	K010	1	2	4.57534	1	1	3	3	3	1	0
01354	K010	1	1	4.09589	1	1	2	2	2	1	0
01355	K010	1	1	4.67671	1	1	3	3	3	1	1
01356	K010	1	2	4.39452	1	1	3	2	2	1	0
01357	K010	1	1	4.51781	1	1	1	1	4	1	0
01358	K010	1	1	4.46849	1	1	1	1	2	1	0
01359	K010	1	1	4.59178	1	1	1	2	1	1	0
01360	K010	1	2	4.80822	1	2	3	3	1	1	0
01361	K010	2	3	4.54521	1	1	1	1	4	0	1
01362	K010	1	1	4.54247	2	1	2	1	1	0	0
01363	K010	1	2	5.13973	2	1	3	3	2	1	0
01364	K010	1	1	4.9726	2	1	1	2	2	1	0
01365	K010	1	1	4.53699	2	1	2	3	1	1	0
01366	K010	1	2	5.02192	2	1	1	1	1	0	1
01367	K010	1	2	5.19726	2	1	2	1	1	1	1
01368	K010	1	1	4.54521	1	1	3	3	2	1	1
01369	K010	0	1	4.66301	1	1	2	3	1	1	1
01370	K010	1	1	4.92603	1	1	2	3	4	1	0
01371	K010	1	1	4.23014	1	1	2	2	1	1	0
01372	K010	1	1	4.47123	1	1	1	1	2	1	0
01373	K010	1	2	5.24658	1	1	2	3	1	0	0
01374	K010	1	1	4.98356	1	1	1	2	1	1	0
01375	K010	2	2	4.62192	1	1	3	2	4	1	0
01376	K010	1	2	5.10685	1	1	1	3	1	0	0
01377	K010	1	1	4.47123	1	1	2	2	1	0	0
01378	K009	1	2	5.58356	2	1	1	2	1	1	0
01379	K009	1	2	6.29315	2	1	1	1	2	1	0
01380	K009	1	1	5.95342	2	1	2	3	2	1	1
01381	K009	1	2	5.73151	2	1	3	3	2	1	1
01382	K009	2	1	6.18904	2	1	1	3	2	1	0
01383	K009	1	1	5.46301	2	1	2	3	3	0	0
01384	K009	1	1	5.66301	2	1	3	4	3	1	0
01385	K009	1	3	6.23562	2	1	1	1	1	1	0
01386	K009	1	1	5.43562	2	1	2	3	2	1	0
01387	K009	1	1	6.12877	2	1	2	1	2	1	0
01388	K009	1	2	5.63562	2	1	3	3	2	1	1
01389	K009	1	2	6.13973	2	1	2	1	1	1	1
01390	K009	1	1	5.40548	2	1	2	2	2	0	0
01391	K009	1	1	5.77808	2	1	3	3	3	1	0
01392	K009	1	2	5.40274	1	1	3	3	3	0	0
01393	K009	1	1	5.44658	1	1	1	1	2	1	0
01394	K009	2	2	5.39726	1	1	2	3	2	1	1
01395	K009	2	2	6.05205	1	1	2	1	1	1	0
01396	K009	1	2	5.54247	1	1	1	3	2	1	0
01397	K009	1	1	5.73425	1	1	3	3	2	1	0
01398	K009	1	1	5.54521	1	1	3	3	3	0	1
01399	K009	1	1	5.93151	1	1	1	1	2	0	1
01400	K009	1	2	5.90685	1	1	3	2	2	1	0
01401	K009	1	1	6.33973	1	1	1	2	4	1	1
01402	K009	0	1	5.83562	1	1	1	1	2	1	1
01403	K009	1	2	5.83014	2	1	2	2	3	1	0
01404	K009	1	1	5.51507	2	1	2	2	3	0	0
01405	K009	1	2	6.01918	1	1	2	1	2	1	1
01406	K009	0	1	6.30685	1	1	3	2	2	1	0
01407	K010	1	2	5.4411	2	1	3	3	2	1	0
01408	K010	1	1	5.90137	2	1	3	3	3	1	0
01409	K010	1	2	6.29863	2	1	2	3	2	1	0
01410	K010	1	1	5.88493	2	1	3	3	2	1	1
01411	K010	0	1	5.77534	2	1	2	2	1	1	1
01412	K010	1	2	5.75616	2	1	2	3	2	0	0
01413	K010	1	1	5.74795	2	1	2	3	3	1	0
01414	K010	1	1	5.59452	2	1	3	2	2	0	1
01415	K010	1	1	6.33973	2	1	3	3	1	0	1
01416	K010	1	2	5.59726	1	1	3	3	4	0	0
01417	K010	1	1	5.24384	1	1	2	3	3	1	0
01418	K010	1	2	5.55616	1	1	3	3	3	0	0
01419	K010	1	2	5.78082	1	1	1	1	2	1	0
01420	K010	1	2	5.51781	1	1	3	3	2	1	0
01421	K010	1	1	5.8411	1	1	3	3	2	0	1
01422	K010	1	2	5.32877	1	1	1	2	1	0	0
01423	K010	1	1	5.34795	1	1	2	2	1	1	1
01424	K010	1	2	5.57808	1	1	1	1	3	1	0
01425	K010	1	1	5.69589	1	1	2	3	2	1	0
01426	K010	1	2	5.40548	2	1	1	1	2	1	0
01427	K010	1	1	6.20822	2	1	1	3	2	1	0
01428	K010	1	1	6.32055	2	1	3	3	3	1	0
01429	K010	1	1	6.25479	2	1	1	2	1	0	0
01430	K010	1	1	5.03562	2	1	2	3	1	1	1
01431	K010	1	1	5.43836	2	1	3	2	2	1	0
01432	K010	2	1	5.58356	2	1	1	1	2	1	0
01433	K010	1	1	6.05479	2	1	2	2	2	1	0
01434	K010	1	2	6.19452	2	1	2	3	3	1	1
01435	K010	1	1	6.87945	2	1	1	2	2	0	0
01436	K010	1	1	6.10685	1	1	3	3	2	1	1
01437	K010	1	1	6.01918	1	1	3	3	2	0	0
01438	K010	1	2	6.00274	1	1	1	3	2	0	0
01439	K010	1	1	5.26849	1	1	3	1	2	0	0
01440	K010	1	1	5.8274	1	1	1	3	1	1	0
01441	K010	1	1	5.2274	1	1	2	3	1	1	0
01442	K010	1	2	5.51507	1	1	3	2	5	1	0
01443	K010	1	2	5.81918	1	1	3	3	1	1	1
01444	K010	2	2	5.52055	1	1	2	1	1	1	1
01445	K010	1	2	5.47671	1	1	3	3	2	1	0
01446	K010	1	1	5.82466	2	1	3	3	3	1	0
01447	K010	1	1	6.26301	2	1	2	2	2	1	0
01448	K010	1	1	5.72329	2	1	2	3	2	1	0
01449	K010	1	1	5.78082	2	1	1	3	1	1	1
01450	K010	1	2	5.8411	2	1	3	3	3	1	1
01451	K010	1	1	5.43562	1	1	3	3	1	0	1
01452	K010	1	2	5.82192	1	1	2	2	2	0	0
01453	K010	1	1	5.35616	1	1	3	3	2	0	0
01454	K010	1	1	5.6411	1	1	2	2	2	1	0
01455	K010	1	1	5.87671	1	1	1	3	2	1	0
01456	K010	1	2	5.6	1	1	3	3	1	1	1
01457	K010	1	1	6.22192	1	1	1	1	2	1	1
01458	K010	1	1	6.21096	1	2	3	3	4	0	0
01459	K010	1	1	5.63288	2	1	1	2	1	1	0
01460	K010	1	2	5.76438	2	1	2	2	1	1	0
01461	K010	1	1	5.76438	2	1	3	3	2	0	1
01462	K010	1	1	6.32055	2	1	1	3	3	1	0
01463	K010	1	2	5.98904	2	1	3	1	2	1	0
01464	K010	2	1	5.25479	2	1	1	2	1	1	0
01465	K010	1	1	5.64932	2	1	2	1	1	0	0
01466	K010	2	2	6.18904	2	1	3	3	2	1	1
01467	K010	1	1	6.1589	1	1	2	2	1	1	1
01468	K010	1	1	5.98082	1	1	3	3	1	0	0
01469	K010	1	1	5.67397	1	1	3	3	3	0	0
01470	K010	1	1	5.91233	1	1	3	2	2	1	0
01471	K010	1	2	6.29589	1	1	1	3	2	1	0
01472	K010	1	1	6.02192	1	1	3	3	1	1	0
01473	K010	1	2	5.82192	1	1	1	1	2	1	0
01474	K010	1	1	5.38904	1	1	3	3	2	0	0
01475	K009	1	1	5.50959	2	1	3	3	3	1	0
01476	K009	1	1	5.76986	2	1	2	3	2	1	0
01477	K009	2	1	5.9863	2	1	3	3	2	1	0
01478	K009	1	2	5.54795	2	1	3	3	2	0	0
01479	K009	1	1	6.18082	2	1	2	2	2	1	0
01480	K009	1	2	5.96712	2	1	3	3	2	1	0
01481	K009	1	1	6.34247	2	1	2	2	1	1	0
01482	K009	1	2	5.3726	2	1	3	3	3	1	0
01483	K009	1	2	5.49315	2	1	2	2	1	1	0
01484	K009	1	2	5.53973	2	1	2	3	2	1	0
01485	K009	2	2	5.80548	2	1	3	1	4	1	0
01486	K009	1	1	6.29589	1	1	2	3	2	0	1
01487	K009	1	1	5.90137	1	1	3	2	5	1	0
01488	K009	1	2	5.26301	1	1	2	3	5	1	0
01489	K009	1	1	6.04658	1	1	3	3	3	1	0
01490	K009	1	1	5.73425	1	1	2	3	2	1	0
01491	K009	1	1	6.61918	1	1	1	1	4	1	1
01492	K009	1	1	6.23562	1	1	2	3	1	0	0
01493	K009	1	1	6.01096	1	1	2	2	3	1	0
01494	K009	1	2	5.61096	1	2	3	3	1	1	0
01495	K009	1	1	5.97534	1	1	3	2	2	1	0
01496	K009	1	1	5.77808	1	1	2	2	1	1	0
01497	K009	1	2	5.36986	1	1	2	2	1	0	0
01498	K011	1	1	5.65753	2	1	3	2	2	1	0
01499	K011	1	1	5.82466	2	1	1	1	1	0	0
01500	K011	1	3	5.89589	1	1	1	3	2	1	0
01501	K011	1	1	5.77534	2	1	2	2	1	1	0
01502	K011	1	2	5.65479	1	1	1	2	2	0	0
01503	K011	1	1	6.05205	1	1	1	1	2	1	0
01504	K011	1	2	6.10411	2	1	2	2	2	1	0
01505	K011	1	2	5.31233	2	1	3	3	3	1	0
01506	K011	1	2	5.5863	1	1	2	1	1	0	0
01507	K011	1	2	5.5863	1	2	3	3	1	1	0
01508	K011	1	1	5.55616	1	1	2	3	2	0	1
01509	K011	1	1	5.03836	2	1	2	3	2	1	0
01510	K011	1	2	5.45205	2	1	1	1	1	1	0
01511	K011	1	1	5.16712	1	1	3	3	2	1	0
01512	K011	1	2	5.9863	2	1	3	1	2	0	0
01513	K011	0	1	5.20548	2	1	2	2	1	0	0
01514	K011	1	2	5.37808	1	1	2	2	2	1	0
01515	K011	0	2	5.48493	2	1	2	1	3	0	0
01516	K011	0	2	5.21096	2	1	3	3	1	0	0
01517	K011	1	1	5.37808	2	1	2	2	1	1	0
01518	K011	1	1	4.96438	1	1	1	1	1	1	0
01519	K011	1	2	5.80548	1	1	1	1	3	1	1
01520	K011	1	1	5.8274	2	1	2	1	5	1	0
01521	K011	1	1	5.12877	1	1	1	2	1	1	0
01522	K011	2	2	4.96712	1	1	1	1	2	1	0
01523	K011	0	1	5.23014	1	1	3	2	3	1	0
01524	K011	0	1	4.80822	2	2	3	3	2	1	0
01525	K011	1	2	6.17808	2	1	1	1	2	1	0
01526	K011	0	1	5.43014	2	1	1	3	2	1	0
01527	K011	1	2	5.53699	2	1	2	2	2	1	0
01528	K011	1	2	5.43836	1	1	2	3	2	1	0
01529	K011	1	1	6.1589	1	1	2	2	2	1	0
01530	K011	1	1	5.56712	1	1	1	2	1	0	0
01531	K011	1	1	5.93151	2	1	1	2	1	1	0
01532	K011	1	2	6.1	1	1	1	2	2	0	1
01533	K011	1	1	5.72055	1	1	1	3	2	0	0
01534	K011	0	1	5.06575	2	1	1	1	4	1	0
01535	K011	1	2	5.5863	2	1	1	1	1	1	0
01536	K011	1	1	5.41096	2	1	2	2	4	0	0
01537	K011	1	1	6.46575	1	1	2	3	1	0	1
01538	K011	0	2	5.94247	1	1	1	2	1	1	0
01539	K011	1	2	4.90411	1	1	2	3	2	1	0
01540	K011	1	1	6.04658	2	1	1	2	1	0	0
01541	K011	1	1	5.10959	2	1	2	2	2	0	1
01542	K011	1	1	5.73699	2	1	1	3	2	1	0
01543	K011	1	1	4.96986	2	1	1	1	1	1	1
01544	K011	0	2	5.47945	1	1	2	2	2	1	1
01545	K011	0	1	5.51781	1	1	2	3	2	1	1
01546	K011	1	1	5.29863	1	1	1	1	1	1	0
01547	K011	1	1	5.57808	1	1	1	1	1	1	0
01548	K011	1	1	5.27397	1	1	3	3	2	0	0
01549	K011	1	2	5.65205	1	1	1	1	1	1	1
01550	K011	1	2	5.27945	2	1	1	1	1	1	0
01551	K011	1	2	5.75068	2	1	2	1	2	1	0
01552	K011	1	1	4.92329	1	1	3	3	1	0	0
01553	K011	0	2	6.14247	1	1	2	3	2	0	0
01554	K011	1	1	5.60274	1	1	2	3	2	1	1
01555	K011	1	1	6.1589	2	1	1	2	2	1	0
01556	K011	1	2	5.68767	2	1	2	3	2	1	0
01557	K011	1	1	6.7863	2	1	1	1	1	1	0
01558	K011	1	1	5.52329	2	1	1	3	2	0	0
01559	K011	1	2	5.52055	2	1	3	3	2	0	0
01560	K011	1	1	5.60274	2	1	2	3	2	1	0
01561	K011	0	1	5.50685	2	1	2	2	2	1	1
01562	K011	1	2	5.66575	2	1	1	1	2	1	0
01563	K011	1	1	6.11507	2	1	3	3	3	1	0
01564	K011	1	1	6.33973	2	1	3	2	2	1	1
01565	K011	1	1	5.92877	2	1	3	3	2	1	0
01566	K011	0	2	5.52877	2	1	2	2	2	1	1
01567	K011	1	2	5.81096	1	1	2	3	1	1	0
01568	K011	1	2	5.8137	1	1	1	3	3	0	1
01569	K011	1	2	6.20548	1	1	3	3	3	1	0
01570	K011	1	1	5.18356	1	1	2	3	3	1	0
01571	K011	0	1	5.90685	1	1	3	2	2	0	0
01572	K011	1	1	5.6411	1	1	3	3	3	0	0
01573	K011	1	2	6.12603	1	1	1	3	3	1	0
01574	K011	1	2	6.40822	1	1	2	4	3	1	0
01575	K011	1	1	5.9863	1	1	1	2	2	1	0
01576	K011	1	2	6.11233	1	1	3	2	2	1	0
01577	K011	1	2	6.12877	1	1	3	1	2	0	0
01578	K011	0	2	5.54521	1	1	2	3	2	0	1
01579	K011	1	2	5.3726	1	1	3	3	4	1	0
01580	K011	0	1	5.81096	1	1	3	3	5	1	1
01581	K011	0	1	5.53973	1	1	1	1	1	0	0
01582	K011	1	1	5.10411	1	1	2	2	1	1	0
01583	K011	0	1	5.47945	2	1	3	3	4	0	0
01584	K011	1	1	5.77534	1	1	3	3	2	0	0
01585	K011	1	2	5.3589	1	1	3	3	2	1	1
01586	K011	1	1	6.5863	1	1	2	2	2	1	1
01587	K011	1	2	5.95616	1	1	1	1	1	0	0
01588	K011	1	2	6.28493	1	1	1	2	1	1	1
01589	K011	1	1	6.0137	2	1	3	3	3	0	1
01590	K011	1	2	6.2	1	1	2	3	3	1	0
01591	K011	0	1	6.28493	1	1	2	3	2	1	1
01592	K011	1	1	6.24932	1	1	1	2	2	1	0
01593	K011	1	2	6.41644	1	1	1	1	5	1	0
01594	K011	0	1	6.30959	2	1	2	2	2	1	0
01595	K011	1	1	5.96438	1	1	1	3	2	0	0
01596	K011	2	1	6.26849	2	1	3	3	2	0	0
01597	K011	0	1	6.03288	1	1	3	3	2	1	0
01598	K011	2	2	6.20548	1	1	2	3	2	0	1
01599	K011	1	3	5.80274	2	1	3	3	1	0	0
01600	K011	1	1	5.61644	1	1	3	3	2	0	0
01601	K011	1	1	5.94247	2	1	1	3	2	0	0
01602	K011	1	1	6.2411	1	2	3	3	2	1	1
01603	K011	1	2	5.86027	2	1	2	2	1	1	0
01604	K011	0	1	5.89589	1	1	1	1	1	1	1
01605	K011	1	1	5.88767	2	1	3	3	4	1	0
01606	K011	1	2	5.43014	2	2	1	1	1	0	1
01607	K011	1	2	6.11507	2	1	1	3	2	1	0
01608	K011	1	1	6.25479	1	1	1	1	1	1	0
01609	K011	1	1	6.06849	2	1	2	2	2	1	0
01610	K011	1	1	6.32603	1	1	2	3	5	1	1
01611	K011	1	2	5.99178	2	1	3	3	3	1	0
01612	K011	1	1	6.30685	1	1	1	2	1	1	1
01613	K011	1	2	6.45205	2	1	1	2	1	0	0
01614	K011	1	1	6.12603	2	1	2	3	1	1	0
01615	K011	1	2	6.15068	2	1	2	3	2	0	0
01616	K011	1	2	6.26027	2	1	3	3	2	1	1
01617	K011	0	1	6.08767	2	1	2	3	1	0	0
01618	K011	2	2	5.84932	1	1	2	2	1	1	1
01619	K011	0	1	6.22192	1	1	1	2	2	1	0
01620	K011	1	1	6.92329	2	1	2	1	1	0	0
01621	K011	1	1	4.79452	2	1	1	1	1	0	0
01622	K011	1	1	4.7726	2	1	1	1	1	0	0
01623	K011	0	1	4.60274	1	1	1	2	2	1	0
01624	K011	1	2	4.43836	2	1	3	3	2	1	1
01625	K011	0	1	5.0274	2	1	1	1	2	0	0
01626	K011	1	3	5.07397	2	1	2	1	2	1	1
01627	K011	2	2	5.11781	1	1	1	2	1	1	1
01628	K011	2	1	5.07397	2	1	2	3	2	1	0
01629	K011	1	1	5.80822	2	1	3	3	2	0	1
01630	K011	2	2	4.22466	2	1	3	3	3	1	1
01631	K011	1	2	4.45205	2	1	2	1	2	1	0
01632	K011	2	2	5.25205	2	1	3	3	3	0	1
01633	K011	1	1	5.67945	1	1	1	1	1	1	1
01634	K011	0	1	5.18904	2	1	1	1	4	1	0
01635	K011	1	2	4.73425	1	1	2	2	2	1	0
01636	K011	1	2	4.4	1	1	3	3	3	1	0
01637	K011	1	1	5.10411	2	1	1	2	2	1	0
01638	K011	0	1	4.44932	1	1	1	1	2	1	0
01639	K011	0	1	4.64658	2	2	2	3	1	1	0
01640	K011	1	2	4.12877	1	1	2	1	2	1	1
01641	K011	2	2	4.67671	1	1	2	2	2	0	0
01642	K011	0	1	4.47945	2	1	2	3	5	1	0
01643	K011	1	1	4.86849	1	1	2	2	2	0	0
01644	K011	1	2	4.66301	1	1	3	3	2	0	1
01645	K011	1	2	5.09863	1	1	2	3	1	0	0
01646	K011	0	1	4.84384	1	1	1	2	1	1	0
01647	K011	1	1	4.53699	1	1	3	3	2	1	0
01648	K011	1	2	5.31233	2	1	3	3	4	1	0
01649	K011	0	1	4.70685	2	1	3	1	3	1	0
01650	K011	1	2	4.98356	2	1	3	1	2	0	1
01651	K011	1	1	4.28493	2	1	3	3	2	1	0
01652	K011	1	1	4.4274	2	1	1	1	1	0	0
01653	K011	1	1	4.45479	1	1	3	3	4	0	0
01654	K011	1	1	4.66575	2	1	3	3	5	1	1
01655	K011	1	1	4.54521	1	1	3	3	4	0	0
01656	K011	1	1	4.29863	1	1	1	1	2	1	0
01657	K011	1	1	4.65479	2	1	1	2	4	1	0
01658	K011	1	1	4.84658	1	1	3	3	3	0	1
01659	K011	0	1	4.43836	1	1	2	1	2	1	1
01660	K011	1	2	5.13425	1	1	1	1	2	1	0
01661	K011	0	1	5.12329	2	1	3	3	1	1	0
01662	K011	0	1	4.82466	2	1	1	2	1	1	0
01663	K011	1	1	4.90685	1	1	1	1	1	1	0
01664	K011	2	2	4.13425	1	2	3	3	2	1	0
01665	K011	0	1	4.52055	1	1	2	1	1	1	1
01666	K011	1	1	5.32877	2	1	3	1	2	1	0
01667	K011	1	2	4.55342	2	1	1	2	1	0	0
01668	K011	2	1	4.99726	1	1	2	2	3	1	0
01669	K011	0	1	4.49589	1	1	1	1	2	1	1
01670	K011	0	1	4.23288	1	1	3	3	1	1	0
01671	K011	1	1	4.54795	1	1	2	3	1	1	0
01672	K011	1	1	4.91233	1	1	1	2	1	1	1
01673	K011	1	2	5.25479	2	1	2	1	2	1	0
01674	K011	1	2	4.15342	2	1	3	3	3	1	0
01675	K011	1	1	4.48493	1	1	2	2	2	1	1
01676	K011	1	2	4.26575	2	2	3	3	2	0	0
01677	K011	1	3	4.23014	1	2	1	1	2	1	1
01678	K011	0	1	4.79178	1	1	3	3	2	1	0
01679	K011	0	1	5.27123	1	1	1	1	1	0	0
01680	K011	1	2	6.02466	1	1	3	3	2	0	1
01681	K011	1	1	4.73973	1	1	1	3	2	0	1
01682	K011	0	1	4.95068	2	1	3	3	2	1	0
01683	K011	1	1	4.72877	2	1	3	4	3	0	0
01684	K011	1	2	4.41918	2	1	3	2	2	0	0
01685	K011	1	1	4.96712	2	1	2	1	1	0	0
01686	K011	1	2	5.00822	1	1	2	2	2	0	0
01687	K011	2	1	4.52603	1	1	2	3	2	1	1
01688	K011	0	2	4.73151	1	1	1	1	2	1	0
01689	K011	1	1	4.87123	1	1	1	2	3	1	0
01690	K011	0	1	5.00548	1	1	2	1	1	0	0
01691	K011	1	2	4.30411	1	1	3	3	2	0	0
01692	K011	2	2	4.23014	1	1	2	2	2	0	0
01693	K011	1	2	4.64932	1	1	1	1	1	0	0
01694	K011	1	1	4.35068	1	1	1	2	1	0	1
01695	K011	2	2	4.08493	1	1	3	2	2	0	1
01696	K011	2	2	4.31781	1	1	3	3	1	0	1
01697	K011	1	2	4.42192	1	1	1	3	2	0	0
01698	K011	0	2	4.53699	2	1	1	2	1	0	0
01699	K011	1	1	4.56986	2	1	1	2	2	1	0
01700	K011	1	2	4.40274	2	1	1	2	2	0	0
01701	K011	1	1	4.13425	2	1	3	3	2	0	1
01702	K011	0	1	5.10411	2	1	2	1	3	1	0
01703	K011	1	1	4.61644	2	1	1	1	1	0	1
01704	K011	1	1	4.36164	2	1	3	3	2	0	0
01705	K011	1	1	5.2	2	1	2	3	2	1	1
01706	K011	1	1	4.96986	2	1	1	1	1	1	0
01707	K011	1	1	4.10137	2	1	3	3	1	0	0
01708	K011	1	2	4.32603	1	1	2	3	1	1	0
01709	K011	0	1	4.11233	2	1	1	1	1	1	0
01710	K011	0	1	4.36986	2	1	1	1	1	0	0
01711	K011	0	1	4.10685	2	1	2	3	1	0	0
01712	K011	1	2	4.47123	2	1	3	3	1	0	1
01713	K011	2	2	4.19452	1	1	3	3	5	0	1
01714	K011	1	1	4.33425	1	1	1	1	1	1	0
01715	K011	2	1	4.14247	2	1	1	1	2	1	1
01716	K011	1	1	4.25205	1	1	2	1	5	1	1
01717	K011	1	1	4.12055	1	1	1	2	2	0	0
01718	K011	1	2	4.00548	1	1	1	1	2	1	0
01719	K011	1	1	5.12055	1	1	2	2	5	1	0
01720	K011	1	2	4.4411	1	1	2	3	2	1	0
01721	K011	1	1	4.30685	1	1	3	2	3	0	1
01722	K011	1	1	4.47945	1	1	2	2	2	1	0
01723	K011	1	2	4.52603	1	1	2	1	2	1	0
01724	K011	1	1	4.84658	1	1	3	2	3	1	0
01725	K011	0	1	5.06027	2	1	2	3	2	1	0
01726	K011	2	2	5.12877	1	1	3	2	2	0	0
01727	K011	1	1	5.01096	1	1	3	4	3	1	1
01728	K011	0	1	5.01644	2	1	2	2	5	0	0
01729	K011	1	1	5.24384	1	1	2	1	1	1	0
01730	K011	1	1	4.58356	1	1	3	3	1	0	0
01731	K011	1	2	4.00548	1	1	3	3	5	0	0
01732	K011	1	1	4.12329	1	1	1	2	1	0	0
01733	K011	1	1	4.05753	1	1	2	3	2	1	0
01734	K011	1	3	4.01096	1	1	1	1	1	0	1
01735	K011	3	2	4.02192	1	1	3	3	2	0	0
01736	K011	1	2	4.2137	1	1	2	2	2	1	0
01737	K011	1	1	4.33425	2	1	1	1	2	1	0
01738	K011	1	3	4.18082	2	1	1	1	2	1	0
01739	K011	1	1	4.25479	2	1	2	1	2	1	0
01740	K011	1	1	4.08767	1	1	1	2	1	0	0
01741	K011	1	2	4.09863	1	1	1	1	1	1	0
01742	K011	1	2	4.10411	1	1	2	2	4	1	0
01743	K011	0	1	4.32877	1	1	1	1	1	1	0
01744	K011	1	1	4.13973	1	1	2	3	2	0	0
01745	K011	1	1	4.1726	1	1	1	1	2	1	1
01746	K011	1	2	4.23288	1	1	2	2	2	0	0
01747	K011	1	2	4.61918	1	2	3	3	2	0	1
01748	K011	1	1	4.29041	1	1	3	3	2	1	0
01749	K011	1	1	4.17534	1	1	2	2	1	0	1
01750	K011	0	2	4.06849	2	1	1	2	1	1	0
01751	K011	1	1	4.19452	2	1	3	2	2	0	0
01752	K011	1	1	4.15616	2	1	3	3	2	0	0
01753	K011	1	1	4.27671	2	1	3	2	2	1	0
01754	K011	1	2	4.20274	1	1	3	2	2	0	0
01755	K011	1	2	5.67123	2	1	1	1	2	1	0
01756	K011	1	2	4.47945	1	1	1	2	2	1	0
01757	K011	1	1	5.67945	2	1	1	1	1	1	1
01758	K012	1	2	4.26849	1	1	3	3	2	1	0
01759	K012	0	1	4.22466	2	1	1	1	1	0	0
01760	K012	1	1	4.04384	1	1	3	3	5	1	0
01761	K012	1	2	5.25479	1	1	3	2	2	1	1
01762	K012	1	2	4.76438	2	1	1	2	1	1	0
01763	K012	1	2	4.76438	2	1	1	2	1	1	0
01764	K012	1	2	4.87671	2	1	3	2	2	1	1
01765	K012	3	1	4.65753	2	1	3	3	2	1	0
01766	K012	0	1	4.83014	1	1	2	2	3	1	0
01767	K012	1	1	4.07123	1	2	3	2	2	1	0
01768	K012	1	1	4.16164	2	1	1	1	2	1	0
01769	K012	0	2	4.7589	2	1	1	1	1	1	1
01770	K012	1	1	4.90959	1	1	3	2	5	1	0
01771	K012	1	2	4.09041	2	1	1	2	2	1	0
01772	K012	1	2	4.51233	2	1	4	4	3	1	0
01773	K012	1	2	4.40822	1	1	2	1	3	1	1
01774	K012	0	2	4.20274	1	1	1	1	2	0	0
01775	K012	1	1	4.35068	1	1	2	1	1	1	0
01776	K012	1	2	4.43288	1	1	2	2	5	1	1
01777	K012	1	1	4.99178	1	1	1	1	1	1	0
01778	K012	1	1	4.53699	1	1	1	1	2	1	1
01779	K012	0	1	5.10137	2	1	2	1	1	1	0
01780	K012	0	1	4.02466	1	1	1	1	1	1	0
01781	K012	1	1	4.95342	2	1	1	1	2	1	0
01782	K012	1	1	4.26849	1	1	3	3	2	0	1
01783	K012	1	1	4.80822	1	1	2	2	3	0	1
01784	K012	1	1	4.7863	1	1	1	1	1	1	0
01785	K012	1	1	4.83014	1	1	1	1	2	1	0
01786	K012	1	1	4.82466	1	1	1	1	2	0	1
01787	K012	1	2	4.38356	2	1	1	2	2	1	0
01788	K012	2	1	4.55068	2	1	1	2	1	0	1
01789	K012	1	3	4.33425	1	1	3	2	4	1	0
01790	K012	1	1	4.40274	1	1	1	2	2	1	0
01791	K012	1	2	4.69041	2	1	1	1	2	1	1
01792	K012	0	2	4.66575	1	1	1	1	1	1	0
01793	K012	1	2	4.51507	2	1	3	3	5	1	0
01794	K012	1	1	4.72877	2	1	2	2	2	1	0
01795	K012	1	1	4.57534	1	1	2	2	1	1	0
01796	K012	0	2	4.76164	1	1	1	1	1	1	0
01797	K012	1	2	4.52329	1	1	1	1	2	1	1
01798	K012	1	1	4.03288	2	1	2	3	2	1	0
01799	K012	0	1	4.23288	1	1	3	3	2	1	0
01800	K012	1	1	5.80274	1	1	1	1	1	1	0
01801	K012	1	2	5.23014	1	1	2	2	2	1	0
01802	K012	1	1	5.13151	1	1	2	2	3	1	0
01803	K012	1	1	6.17808	1	1	1	1	2	1	0
01804	K012	1	1	5.5726	2	1	2	2	2	1	1
01805	K012	0	1	5.4137	2	1	3	2	5	1	1
01806	K012	1	1	5.80548	2	1	2	3	2	1	0
01807	K012	1	1	5.49589	1	1	2	1	1	0	0
01808	K012	0	1	5.66027	1	1	3	3	1	1	0
01809	K012	1	2	5.13973	2	1	3	3	2	0	0
01810	K012	1	1	5.61918	1	1	3	2	2	0	0
01811	K012	1	1	5.43014	1	1	3	2	4	1	0
01812	K012	1	1	4.6	2	1	3	3	2	1	0
01813	K012	1	1	5.69315	2	1	3	3	5	0	0
01814	K012	1	1	4.98356	2	1	1	1	1	1	1
01815	K012	1	1	4.86575	2	1	2	1	2	0	0
01816	K012	1	1	6.31507	2	1	1	1	2	1	0
01817	K012	0	1	5.18904	1	1	1	1	3	1	0
01818	K012	0	1	5.01644	2	1	1	1	1	1	0
01819	K012	0	1	6.2	2	1	1	1	2	1	0
01820	K012	0	1	4.43836	2	1	2	2	2	0	0
01821	K012	1	1	5.93151	2	1	1	3	2	0	0
01822	K012	0	1	4.96164	2	1	3	3	2	1	0
01823	K012	1	1	5.53425	2	1	3	3	2	1	0
01824	K012	2	2	6.10137	2	1	2	3	3	1	0
01825	K012	1	2	6.78356	1	1	2	2	2	1	0
01826	K012	0	2	5.51781	2	1	1	1	1	1	0
01827	K012	2	1	6.30685	1	2	3	3	2	1	0
01828	K012	1	1	6.45205	1	1	1	2	2	0	0
01829	K012	2	2	5.37534	1	2	1	1	2	1	1
01830	K012	1	1	5.54247	1	1	1	1	1	1	0
01831	K012	0	2	5.92877	1	1	1	1	1	1	0
01832	K012	1	2	5.90685	1	1	1	1	1	0	0
01833	K012	1	1	5.94521	1	1	3	3	4	1	0
01834	K012	1	2	6.41644	1	1	1	1	1	1	1
01835	K012	0	1	5.47397	1	1	1	1	2	0	0
01836	K012	2	1	5.66849	2	1	1	2	5	1	0
01837	K012	1	2	5.07123	2	2	3	3	5	0	1
01838	K012	1	1	5.95068	1	2	1	1	3	0	0
01839	K012	1	1	5.55616	1	1	1	2	1	1	0
01840	K012	1	2	5.1726	1	1	3	2	2	1	0
01841	K012	1	1	5.57534	2	1	1	1	2	1	0
01842	K012	1	1	6.46575	1	1	3	3	2	1	0
01843	K012	0	2	5.60822	1	1	2	3	2	1	0
01844	K012	1	1	5.92877	1	1	1	1	1	1	0
01845	K012	1	2	6.13973	2	1	1	1	1	1	0
01846	K012	1	2	5.65753	1	1	2	2	3	0	0
01847	K012	1	1	5.3863	1	1	3	3	2	1	0
01848	K012	1	1	5.69041	1	1	3	2	3	1	0
01849	K012	1	2	5.55068	2	1	1	1	2	1	0
01850	K012	1	1	5.15616	1	1	1	2	2	0	0
01851	K012	0	2	5.47671	1	1	1	2	2	1	0
01852	K012	1	2	5.84384	1	1	1	2	3	1	0
01853	K012	1	1	5.99726	2	1	2	2	1	1	1
01854	K012	1	1	5.58356	2	1	2	3	2	1	0
01855	K012	0	1	5.33973	2	1	2	2	2	1	0
01856	K012	1	2	4.87671	2	1	1	1	2	1	1
01857	K012	0	2	4.6	2	2	3	3	2	1	0
01858	K012	1	1	6.70411	1	1	1	1	1	1	1
01859	K012	1	2	6.59178	2	1	1	2	2	0	0
01860	K012	0	1	5.98904	1	1	1	1	1	1	0
01861	K012	1	1	5.54795	1	1	1	1	1	0	0
01862	K012	1	1	6.12877	2	1	1	1	2	1	1
01863	K012	0	1	5.8274	2	1	1	2	1	1	0
01864	K012	0	1	6.53151	1	2	1	3	2	0	1
01865	K012	1	2	5.34521	1	1	1	3	3	1	0
01866	K012	1	1	5.9726	2	1	3	2	4	0	0
01867	K012	1	1	5.71781	2	1	2	2	2	1	0
01868	K012	0	1	6.66849	1	2	2	2	2	0	0
01869	K012	0	2	6.48493	1	1	1	1	2	1	0
01870	K012	0	1	5.41918	2	1	1	1	1	0	0
01871	K012	1	1	5.96164	1	1	2	1	2	1	0
01872	K012	1	1	5.65753	2	1	1	3	2	1	0
01873	K012	1	2	6.28493	1	1	1	2	2	1	0
01874	K012	1	1	6.14795	2	1	1	1	1	1	0
01875	K012	1	2	6.27945	1	1	2	2	1	1	1
01876	K012	1	2	6.09863	1	1	2	3	2	1	0
01877	K012	1	2	6.12329	1	1	2	2	2	1	0
01878	K012	1	1	6.28493	2	1	3	2	4	1	0
01879	K012	1	1	6.09315	1	1	1	2	2	0	1
01880	K012	1	1	5.9863	1	1	1	2	5	1	0
01881	K012	1	1	6.29041	1	1	2	1	1	1	0
01882	K012	2	1	6.15342	1	1	2	1	1	1	0
01883	K012	0	1	5.83014	1	1	3	1	2	1	0
01884	K012	1	2	6.0137	1	1	1	3	2	1	0
01885	K012	0	1	6.07123	1	1	3	3	1	1	0
01886	K012	1	2	5.81644	1	1	1	1	1	1	1
01887	K012	0	1	6	1	1	1	3	2	1	0
01888	K012	0	1	6.29041	2	1	1	2	2	1	0
01889	K012	1	1	5.8	1	1	2	3	1	1	0
01890	K012	1	1	5.89315	1	1	3	3	2	0	0
01891	K012	1	1	5.82466	2	1	2	3	3	1	0
01892	K012	1	1	6.01096	2	1	2	1	2	1	0
01893	K012	1	2	5.7726	1	1	3	3	4	1	0
01894	K012	1	1	5.37534	2	1	3	3	2	0	0
01895	K012	1	2	5.76712	1	1	3	3	1	0	0
01896	K012	1	1	5.98904	2	1	1	2	1	1	1
01897	K012	1	1	6.1863	1	1	2	1	2	0	1
01898	K012	1	1	5.87945	2	1	2	3	2	0	0
01899	K013	1	2	4.88493	1	1	1	2	1	1	0
01900	K013	1	2	4.63562	1	1	2	3	2	1	0
01901	K013	0	1	4.75616	1	1	3	3	5	1	0
01902	K013	1	1	5.14521	1	2	3	3	1	0	1
01903	K013	1	1	4.43014	1	1	2	3	2	1	0
01904	K013	0	1	4.7589	1	1	1	2	2	0	0
01905	K013	2	2	4.90137	1	1	1	3	2	1	0
01906	K013	1	1	4.8137	1	1	3	1	2	1	1
01907	K013	1	1	4.33151	1	1	3	3	5	0	0
01908	K013	0	2	4.59726	1	1	2	3	2	0	0
01909	K013	1	1	4.29315	1	1	2	3	2	0	1
01910	K013	1	1	4.49863	1	1	3	3	4	1	0
01911	K013	1	1	4.82192	1	1	2	1	1	1	1
01912	K013	1	1	5.00548	1	1	1	1	2	1	0
01913	K013	0	1	5.07123	2	1	2	3	2	1	0
01914	K013	0	1	5.10959	2	1	3	3	2	0	0
01915	K013	2	1	4.79726	2	1	3	3	2	0	0
01916	K013	1	2	4.74247	2	1	3	2	3	1	0
01917	K013	1	1	4.63014	2	1	2	3	4	1	0
01918	K013	1	2	5.08219	2	1	3	3	2	0	0
01919	K013	1	1	5.12055	2	1	2	3	1	1	0
01920	K013	1	2	4.71507	2	1	3	2	2	1	0
01921	K013	0	1	4.23014	2	1	3	3	2	0	1
01922	K013	1	1	4.40548	2	1	3	3	1	1	0
01923	K013	1	2	4.36438	2	1	3	1	2	0	0
01924	K013	1	2	4.4411	1	1	3	3	2	0	0
01925	K013	2	1	5.02466	2	1	1	1	2	1	0
01926	K013	1	2	5.0274	2	1	2	1	5	1	0
01927	K013	1	1	4.03562	1	1	2	2	4	1	0
01928	K013	1	1	4.21918	1	1	3	3	3	0	0
01929	K013	1	1	4.13699	1	1	2	3	2	0	0
01930	K013	1	1	4.12877	1	1	3	3	2	0	0
01931	K013	0	1	4.26301	1	2	2	3	2	1	0
01932	K013	1	1	4.09589	2	1	3	3	1	1	1
01933	K013	1	1	4.11233	2	1	3	3	4	1	0
01934	K013	1	1	4.41644	1	2	3	3	1	1	0
01935	K013	1	1	4.19726	1	1	3	3	2	0	0
01936	K013	1	2	4.0137	1	1	3	1	3	1	0
01937	K013	1	1	4.14247	2	1	1	1	2	1	0
01938	K013	1	2	4.07671	2	1	3	3	2	0	0
01939	K013	2	1	4.0411	2	1	1	2	2	0	1
01940	K013	1	2	4.85205	1	1	2	1	2	1	0
01941	K013	1	1	5.21096	1	1	2	3	2	1	1
01942	K013	2	3	5	1	1	2	3	3	0	0
01943	K013	0	1	5.29863	1	1	3	3	5	0	0
01944	K013	1	1	4.87671	1	1	3	3	2	0	0
01945	K013	1	1	4.32877	1	1	3	2	3	1	0
01946	K013	1	1	5.18082	1	1	3	3	1	0	1
01947	K013	0	2	5.08767	1	1	3	3	2	1	0
01948	K013	1	1	5.16164	1	1	3	4	3	1	0
01949	K013	1	2	4.12329	1	1	1	1	5	1	0
01950	K013	1	2	4.65753	1	2	3	3	1	0	1
01951	K013	1	2	4.49863	1	1	2	2	1	1	1
01952	K013	1	1	4.78904	1	1	1	2	2	1	1
01953	K013	1	2	4.48767	1	1	1	1	1	1	0
01954	K013	1	1	4.86575	1	1	1	1	2	1	0
01955	K013	1	1	4.79452	2	1	3	2	1	0	0
01956	K013	1	1	5.10137	2	1	3	3	2	0	0
01957	K013	1	1	5.03836	2	1	3	3	4	1	0
01958	K013	1	1	5.24384	2	1	3	3	1	0	0
01959	K013	1	2	5.00822	2	1	3	4	4	1	1
01960	K013	1	1	4.38904	2	1	2	3	3	1	0
01961	K013	1	1	4.33151	2	1	3	3	2	1	0
01962	K013	1	2	5.33973	2	1	3	3	4	0	0
01963	K013	1	1	4.78082	2	1	3	3	3	0	0
01964	K013	1	2	5.25479	2	1	1	1	1	1	1
01965	K013	1	1	4.89589	2	1	3	3	4	1	0
01966	K013	1	1	4.80548	2	1	1	1	1	1	0
01967	K013	1	1	4.26575	2	1	3	1	1	1	0
01968	K013	1	1	4.7863	1	1	2	1	2	0	1
01969	K013	1	1	6.23288	1	1	1	1	2	0	1
01970	K013	0	1	5.76438	1	1	2	3	2	0	1
01971	K013	1	1	6.22466	1	1	3	3	5	0	0
01972	K013	1	1	6.19452	1	1	2	2	2	1	0
01973	K013	1	1	6.33425	1	1	3	2	1	1	0
01974	K013	0	1	6.14795	1	1	3	2	2	1	0
01975	K013	1	2	5.55616	1	1	2	1	3	0	0
01976	K013	1	1	6.34247	1	1	3	1	2	0	0
01977	K013	1	1	6.01644	1	1	2	1	2	1	0
01978	K013	1	1	6.01918	1	1	1	1	1	1	0
01979	K013	1	1	5.78082	1	1	1	1	3	1	0
01980	K013	1	2	6.36986	1	1	3	3	3	1	0
01981	K013	0	1	6.9	1	1	2	3	2	0	1
01982	K013	1	2	5.44384	1	1	3	2	3	0	0
01983	K013	1	1	5.8411	1	1	3	3	2	1	0
01984	K013	0	1	5.96986	2	1	3	3	2	1	0
01985	K013	0	1	6.10411	2	1	3	2	1	0	0
01986	K013	1	2	6.14795	2	1	2	3	1	0	0
01987	K013	1	1	5.96712	2	1	3	3	3	1	0
01988	K013	1	1	6.12329	2	1	2	2	5	1	0
01989	K013	1	2	6.59452	2	1	2	3	2	1	1
01990	K013	1	2	5.60822	2	1	3	3	4	0	0
01991	K013	1	2	6.29863	2	1	3	3	2	1	0
01992	K013	1	2	5.44384	2	1	2	3	1	1	0
01993	K013	0	1	6.16164	2	1	3	3	5	0	0
01994	K013	3	1	5.79178	1	1	1	2	3	1	0
01995	K013	1	2	5.49863	1	1	2	3	1	1	0
01996	K013	1	1	6	1	1	3	3	2	1	0
01997	K013	0	1	5.12877	1	1	3	2	2	0	0
01998	K013	1	1	5.28767	1	1	3	3	4	0	0
01999	K013	1	1	5.30685	1	1	1	1	4	1	0
[truncated: 39,495 more rows]
